# Supplementary material for: Disentangling the importance of microbiological and physico-chemical properties of Ethiopian field soils for the Striga seed bank and sorghum infestation
Source: Environ Microbiome. 2026 Jul 13;21:91. doi: 10.1186/s40793-026-00926-3 (PMC13397753; doi:10.1186/s40793-026-00926-3)
Supplement: Supplementary file 2 — Supplementary Data 5 [file 40793_2026_926_MOESM2_ESM.xlsx]

## Sheet: READ ME
Supplemental Data 5: In vitro Striga Assays
Spreadsheet Name	Explanation
ASV Accession Match	Best sequence match results between ASV sequences and GenBank accession records of fungal cultures isolated from these same soils.
New Fungal Genera Correlation	Pearson correlation analysis results on Fungus genera based on taxonomy from matching ITS sequence in fungal strain collection and log (base 10) transformations of Striga seedbank (average and SE) and infestation (average and SE). Contains R value, P value, and Bonferroni adjusted P value.
Assay Data	Treatments and Striga germination measurements from testing fungal strain interaction with striga seeds.
ASV Accession Match
ASV_ID	unique identifier for the ASV from original microbioime short ITS sequencing
Accessinon_Number	ITS sequence from the highest percent idenity match fungal isolate. In cases with multiple best matches, the sequence of one representative strain was used.
Accession_Seq_ID	unique identifier for the fungal isolate that had the highest percent idenity match with the short ASV sequence. In cases with multiple best matches, the ID of one representative strain was used.
Accession_Genus	genus assigned to the fungal isolate. In cases with multiple best matches, the genus represented in over 70% of the BLAST matches
Pident	percent identity from BLAST (Basic Local Alignment Search Tool) of the ASV sequences with the longer read sequences of the fungal isolate collection
E_value	expect value, estimate of number of matches by chance
Bit_score	bit score, representing the statistical alignment quality
New Fungal Genera Correlation
Columns	Respective R, P, or adjusted P value for each striga measurement; log (base 10) transformation of seedbank average, seedbank standard error, normalized infestation average, and normalized infestation standard error.
Rows	Names of taxonomic groups
Assay Data
Column Name	Explanation
image	unique identifier for image taken of sample well
date_measurement	date of image acquisition
fungal_strain	unique identifier for strain in fungal collection
fungal_species	species of fungal strain
fungal_inoculation	C = "control", no fungal inoculant added. F = "Fungus", fungal inoculant added.
gr24	GR24+ = GR24 added. GR24- = GR24 not added
germinated	number of striga seeds that are germinated
ungerminated	number of striga seeds that are ungerminated
germination_percentage	percentage of seeds germinated. Germinated / total seeds

## Sheet: ASV Accession Match
ASV_ID	Accession_Number	Accession_Seq_ID	Accession_Genus	Pident	E_value	Bit_Score
ASV_1	PX351298	LLC1101	Chaetomium	90.099	1.71e-109	387
ASV_10	PX351383	LLC1141	Ascochyta	100	3.48e-161	558
ASV_100	PX351634	LLC3689	Cladosporium	93.814	4.03e-37	147
ASV_10000	PX350863	LLC3156	Mortierella	86.139	2.29e-25	108
ASV_10001	PX351470	LLC1665	Stephanonectria	92.236	8.3e-128	448
ASV_10003	PX350863	LLC3156	Mortierella	80.43	3.16e-78	283
ASV_10005	PX351320	LLC1570	Minimedusa	93.162	6.04e-45	172
ASV_10007	PX351634	LLC3689	Cladosporium	93	4.52e-37	147
ASV_1001	PX351320	LLC1570	Minimedusa	92.308	2.84e-43	167
ASV_10015	PX351296	LLC978	Lophotrichus	84.451	2.44e-83	300
ASV_10018	PX350863	LLC3156	Mortierella	86.538	1.38e-26	111
ASV_10019	PX351555	LLC3050	Alternaria	95.146	2.19e-138	483
ASV_1002	PX351298	LLC1101	Chaetomium	90	1.37e-110	390
ASV_10022	PX351051	LLC3496	Acremonium	95.522	1.97e-25	108
ASV_10028	PX350863	LLC3156	Mortierella	88.679	5.7e-31	126
ASV_10032	PX351320	LLC1570	Minimedusa	93.162	6.47e-45	172
ASV_10035	PX351634	LLC3689	Cladosporium	91	9.67e-34	135
ASV_10036	PX351320	LLC1570	Minimedusa	93.162	5.99e-45	172
ASV_1004	PX350863	LLC3156	Mortierella	95.455	5.41e-46	176
ASV_10040	PX350863	LLC3156	Mortierella	88.462	7.17e-30	122
ASV_10041	PX351051	LLC3496	Acremonium	83.019	2.38e-20	91.6
ASV_10044	PX351320	LLC1570	Minimedusa	93.22	1.7e-45	174
ASV_10046	PX351640	LLC3714	Culvaria	94.203	7.7e-25	106
ASV_10049	PX351530	LLC2356	Westerdykella	94.34	3.59e-42	163
ASV_1005	PX351298	LLC1101	Chaetomium	87.906	4.2e-111	392
ASV_10050	PX351379	LLC1110	New Genus	84.543	8.64e-83	298
ASV_10051	PX350863	LLC3156	Mortierella	94.545	2.52e-44	171
ASV_10053	PX351051	LLC3496	Acremonium	95.455	7.81e-25	106
ASV_10055	PX351296	LLC978	Lophotrichus	81.957	8.74e-68	248
ASV_10056	PX350863	LLC3156	Mortierella	94	7.73e-39	152
ASV_10057	PX350863	LLC3156	Mortierella	90.476	8.02e-35	139
ASV_10059	PX351530	LLC2356	Westerdykella	92.453	3.13e-38	150
ASV_10064	PX351437	LLC1297	Leptosphaerulina	86.486	8.9e-29	119
ASV_10066	PX351051	LLC3496	Acremonium	92.537	4.96e-22	97.1
ASV_10068	PX351640	LLC3714	Culvaria	92.308	6.04e-21	93.5
ASV_1007	PX351283	LLC831	Ascochyta	86.452	1.08e-91	327
ASV_10070	PX351530	LLC2356	Westerdykella	87.395	6.45e-34	135
ASV_10072	PX351640	LLC3714	Culvaria	98.507	9.19e-29	119
ASV_10073	PX351634	LLC3689	Cladosporium	88.235	1.12e-41	161
ASV_10074	PX351051	LLC3496	Acremonium	95.385	2.98e-24	104
ASV_10083	PX351534	LLC2392	Thievela	89.344	1.08e-38	152
ASV_10084	PX351385	LLC1144	Ascochyta	85.668	2.32e-88	316
ASV_10086	PX351477	LLC1807	Curvularia	80.645	1.44e-60	224
ASV_10087	PX350863	LLC3156	Mortierella	92.754	3.08e-23	100
ASV_10089	PX351320	LLC1570	Minimedusa	93.162	6.34e-45	172
ASV_1009	PX351640	LLC3714	Culvaria	89.63	5.19e-45	172
ASV_10090	PX351051	LLC3496	Acremonium	95.385	2.94e-24	104
ASV_10092	PX351539	LLC2960	Chaetomium	83.713	3.03e-77	279
ASV_10093	PX351051	LLC3496	Acremonium	92.537	4.92e-22	97.1
ASV_10095	PX351303	LLC1140	Aureobasidium	89.908	8.54e-34	135
ASV_10097	PX351634	LLC3689	Cladosporium	92.647	3.21e-52	196
ASV_10099	PX350863	LLC3156	Mortierella	91.667	3.31e-43	167
ASV_101	PX351378	LLC1109	Zopfiella	94.314	3.59e-131	459
ASV_10100	PX351379	LLC1110	New Genus	81.41	5.13e-65	239
ASV_10101	PX351470	LLC1665	Stephanonectria	100	4.91e-31	126
ASV_10104	PX351533	LLC2389	Achroiostachys	86.154	2.45e-93	333
ASV_10105	PX350863	LLC3156	Mortierella	91.818	2.45e-39	154
ASV_10108	PX351303	LLC1140	Aureobasidium	93.636	3.35e-42	163
ASV_10109	PX351375	LLC1091	Arithium	81.62	1.17e-66	244
ASV_1011	PX351303	LLC1140	Aureobasidium	94.495	2.54e-43	167
ASV_10113	PX351634	LLC3689	Cladosporium	91.912	5.63e-50	189
ASV_10114	PX350863	LLC3156	Mortierella	95.385	8.74e-24	102
ASV_10115	PX351590	LLC3396	Chaetomium	86.928	1.38e-95	340
ASV_10116	PX351634	LLC3689	Cladosporium	91.538	1.22e-46	178
ASV_10119	PX351051	LLC3496	Acremonium	94.03	1.06e-23	102
ASV_1012	PX351634	LLC3689	Cladosporium	92.381	2.74e-38	150
ASV_10121	PX351634	LLC3689	Cladosporium	91.453	1.46e-41	161
ASV_10122	PX351303	LLC1140	Aureobasidium	99.669	1.62e-159	553
ASV_10123	PX351303	LLC1140	Aureobasidium	95.37	4.9e-45	172
ASV_10125	PX351437	LLC1297	Leptosphaerulina	94.444	9.65e-43	165
ASV_10128	PX351303	LLC1140	Aureobasidium	91.892	2.33e-24	104
ASV_10129	PX351303	LLC1140	Aureobasidium	93.519	4.39e-41	159
ASV_1013	PX351378	LLC1109	Zopfiella	87.625	3.73e-96	342
ASV_10132	PX351331	LLC3038	Chaetomium	80.831	1.83e-59	220
ASV_10136	PX351634	LLC3689	Cladosporium	96.078	2.51e-43	167
ASV_10137	PX351051	LLC3496	Acremonium	93.939	3.5e-23	100
ASV_10139	PX350863	LLC3156	Mortierella	97.101	3.51e-28	117
ASV_1014	PX351507	LLC2244	Mortierella	89.32	1.63e-30	124
ASV_10142	PX351303	LLC1140	Aureobasidium	94.393	1.08e-42	165
ASV_10145	PX351320	LLC1570	Minimedusa	90.09	4.71e-36	143
ASV_10151	PX351634	LLC3689	Cladosporium	90	4.71e-32	130
ASV_10153	PX351640	LLC3714	Culvaria	91.045	7.4e-20	89.8
ASV_10155	PX351051	LLC3496	Acremonium	95.385	2.82e-24	104
ASV_10157	PX351634	LLC3689	Cladosporium	90.598	5.94e-40	156
ASV_10158	PX351303	LLC1140	Aureobasidium	92.958	7.28e-54	202
ASV_10159	PX351320	LLC1570	Minimedusa	89.076	1.59e-36	145
ASV_1016	PX351374	LLC1073	Corynespora	89.209	1.97e-44	171
ASV_10160	PX351303	LLC1140	Aureobasidium	95.862	2.36e-63	233
ASV_10163	PX351298	LLC1101	Chaetomium	87.538	1.9e-104	370
ASV_10165	PX351320	LLC1570	Minimedusa	93.75	1.81e-36	145
ASV_10166	PX351634	LLC3689	Cladosporium	86.861	2.75e-38	150
ASV_10169	PX351634	LLC3689	Cladosporium	88.04	1.04e-96	344
ASV_10173	PX350863	LLC3156	Mortierella	93.333	1.5e-46	178
ASV_10175	PX351303	LLC1140	Aureobasidium	98.113	8.34e-49	185
ASV_1018	PX351530	LLC2356	Westerdykella	87.255	4.13e-27	113
ASV_10180	PX351640	LLC3714	Culvaria	96.923	5.28e-26	110
ASV_10182	PX351320	LLC1570	Minimedusa	91.549	4e-22	97.1
ASV_10183	PX351378	LLC1109	Zopfiella	88.274	4.88e-100	355
ASV_10184	PX351375	LLC1091	Arithium	81.677	4.19e-66	243
ASV_10186	PX351640	LLC3714	Culvaria	95.652	1.55e-26	111
ASV_10189	PX350863	LLC3156	Mortierella	89.623	1.16e-32	132
ASV_10190	PX351320	LLC1570	Minimedusa	82	3.05e-17	80.5
ASV_10191	PX350863	LLC3156	Mortierella	88.983	1.57e-36	145
ASV_10199	PX351634	LLC3689	Cladosporium	94.792	3.06e-38	150
ASV_1020	PX351378	LLC1109	Zopfiella	94.314	3.59e-131	459
ASV_10201	PX351378	LLC1109	Zopfiella	95.455	2.31e-24	104
ASV_10202	PX351385	LLC1144	Ascochyta	82.792	3.03e-72	263
ASV_10203	PX351634	LLC3689	Cladosporium	86.076	3.49e-42	163
ASV_10204	PX350221	LLC1721	Thievela	83.333	9.18e-78	281
ASV_10205	PX351287	LLC877	Paraconiothyrium	88.75	4.1e-22	97.1
ASV_10209	PX351640	LLC3714	Culvaria	95.652	1.46e-26	111
ASV_1021	PX351374	LLC1073	Corynespora	89.894	5.13e-65	239
ASV_10210	PX351530	LLC2356	Westerdykella	92.381	3.12e-38	150
ASV_10211	PX350863	LLC3156	Mortierella	97.101	3.57e-28	117
ASV_10213	PX351357	LLC947	Fusarium	96.429	3.32e-62	230
ASV_10214	PX351634	LLC3689	Cladosporium	96.226	1.58e-45	174
ASV_10215	PX350863	LLC3156	Mortierella	90.476	2.26e-34	137
ASV_10220	PX351640	LLC3714	Culvaria	92.308	5.86e-21	93.5
ASV_10221	PX351507	LLC2244	Mortierella	84.874	1e-28	119
ASV_10223	PX350863	LLC3156	Mortierella	95.652	1.51e-26	111
ASV_10224	PX351378	LLC1109	Zopfiella	83.761	7.14e-25	106
ASV_1023	PX351320	LLC1570	Minimedusa	93.162	6.27e-45	172
ASV_10230	PX351499	LLC2210	Neocosmospora	84.036	2.51e-83	300
ASV_10231	PX350863	LLC3156	Mortierella	94.545	7.1e-44	169
ASV_10232	PX351530	LLC2356	Westerdykella	94.34	1.26e-41	161
ASV_10234	PX351631	LLC3680	Cladosporium	99.679	4.69e-165	571
ASV_10237	PX351530	LLC2356	Westerdykella	94.34	1.28e-41	161
ASV_10240	PX351303	LLC1140	Aureobasidium	97.71	1.37e-60	224
ASV_10242	PX351634	LLC3689	Cladosporium	92.632	2.38e-34	137
ASV_10244	PX351320	LLC1570	Minimedusa	93.162	6.32e-45	172
ASV_10245	PX351303	LLC1140	Aureobasidium	95.327	2.31e-44	171
ASV_10246	PX350863	LLC3156	Mortierella	88.66	3.22e-28	117
ASV_10248	PX351634	LLC3689	Cladosporium	95.868	1.19e-51	195
ASV_10249	PX351634	LLC3689	Cladosporium	91.753	3.3e-33	134
ASV_1025	PX351303	LLC1140	Aureobasidium	92.5	1.98e-44	171
ASV_10251	PX351283	LLC831	Ascochyta	90.402	2.36e-118	416
ASV_10252	PX350863	LLC3156	Mortierella	96.97	1.32e-26	111
ASV_10253	PX351320	LLC1570	Minimedusa	91.304	1.38e-21	95.3
ASV_10255	PX351051	LLC3496	Acremonium	94.03	1.05e-23	102
ASV_10256	PX351378	LLC1109	Zopfiella	81.818	4.35e-22	97.1
ASV_10258	PX351320	LLC1570	Minimedusa	93.75	1.81e-36	145
ASV_10259	PX351634	LLC3689	Cladosporium	95.652	1.33e-37	148
ASV_10260	PX351320	LLC1570	Minimedusa	93.162	6.34e-45	172
ASV_10265	PX350863	LLC3156	Mortierella	86.486	2.73e-29	121
ASV_10267	PX351375	LLC1091	Arithium	86.842	8.14e-93	331
ASV_10269	PX351320	LLC1570	Minimedusa	93.162	6.32e-45	172
ASV_1027	PX351379	LLC1110	New Genus	89.524	1.8e-109	387
ASV_10271	PX350863	LLC3156	Mortierella	89.109	2.3e-30	124
ASV_10273	PX351379	LLC1110	New Genus	95.652	6.37e-15	73.1
ASV_10278	PX351634	LLC3689	Cladosporium	88.406	9.08e-43	165
ASV_1028	PX351634	LLC3689	Cladosporium	81.23	3.93e-61	226
ASV_10280	PX351640	LLC3714	Culvaria	97.015	4.42e-27	113
ASV_10284	PX350863	LLC3156	Mortierella	97.101	3.01e-28	117
ASV_10285	PX351374	LLC1073	Corynespora	93.525	5.43e-55	206
ASV_10288	PX351634	LLC3689	Cladosporium	90.909	3.88e-42	163
ASV_1029	PX351499	LLC2210	Neocosmospora	99.077	6.88e-169	584
ASV_10290	PX351634	LLC3689	Cladosporium	89.916	9.04e-39	152
ASV_10291	PX351320	LLC1570	Minimedusa	90.196	3.17e-33	134
ASV_10295	PX350863	LLC3156	Mortierella	88	3.16e-28	117
ASV_10296	PX351353	LLC916	Acremonium	89.076	3.51e-37	147
ASV_10297	PX351634	LLC3689	Cladosporium	89.72	3.02e-34	137
ASV_10298	PX351375	LLC1091	Arithium	98.007	4.55e-150	521
ASV_103	PX351631	LLC3680	Cladosporium	100	7.38e-158	547
ASV_1030	PX351320	LLC1570	Minimedusa	91.597	4.14e-42	163
ASV_10300	PX351375	LLC1091	Arithium	84.127	5.22e-80	289
ASV_10301	PX350863	LLC3156	Mortierella	93.519	1.66e-41	161
ASV_10302	PX350863	LLC3156	Mortierella	83.495	1.67e-20	91.6
ASV_10303	PX351634	LLC3689	Cladosporium	94.479	2.4e-68	250
ASV_10304	PX351051	LLC3496	Acremonium	95.385	2.93e-24	104
ASV_10306	PX351320	LLC1570	Minimedusa	89.916	3.32e-38	150
ASV_10310	PX351051	LLC3496	Acremonium	93.939	3.34e-23	100
ASV_10314	PX351303	LLC1140	Aureobasidium	95.455	4.59e-46	176
ASV_10315	PX351507	LLC2244	Mortierella	87.5	4.54e-32	130
ASV_10316	PX351303	LLC1140	Aureobasidium	97.222	2.53e-48	183
ASV_10318	PX350863	LLC3156	Mortierella	83.333	6.04e-21	93.5
ASV_10319	PX351634	LLC3689	Cladosporium	91.176	2.87e-48	183
ASV_1032	PX351640	LLC3714	Culvaria	88.235	1.12e-41	161
ASV_10320	PX351634	LLC3689	Cladosporium	94.792	3.06e-38	150
ASV_10321	PX351320	LLC1570	Minimedusa	90.625	2.23e-30	124
ASV_10322	PX351051	LLC3496	Acremonium	94.03	9.63e-24	102
ASV_10323	PX351634	LLC3689	Cladosporium	94.118	5.14e-40	156
ASV_10326	PX351640	LLC3714	Culvaria	95.312	8.24e-24	102
ASV_10330	PX350863	LLC3156	Mortierella	93.333	7.48e-40	156
ASV_10331	PX351555	LLC3050	Alternaria	85.577	9.09e-24	102
ASV_10333	PX350863	LLC3156	Mortierella	94.203	6.72e-25	106
ASV_10334	PX350863	LLC3156	Mortierella	89.286	1.01e-23	102
ASV_10336	PX350863	LLC3156	Mortierella	97.101	3.54e-28	117
ASV_1034	PX351634	LLC3689	Cladosporium	90.909	3.66e-42	163
ASV_10343	PX351320	LLC1570	Minimedusa	92.308	2.87e-43	167
ASV_10348	PX351640	LLC3714	Culvaria	91.045	7.36e-20	89.8
ASV_1035	PX351634	LLC3689	Cladosporium	98.131	2.01e-49	187
ASV_10350	PX350863	LLC3156	Mortierella	90.909	1.57e-41	161
ASV_10352	PX351303	LLC1140	Aureobasidium	96.875	1.29e-41	161
ASV_10353	PX350863	LLC3156	Mortierella	88.496	1.01e-33	135
ASV_10354	PX351320	LLC1570	Minimedusa	93.162	6.38e-45	172
ASV_10355	PX351555	LLC3050	Alternaria	94.34	3.05e-42	163
ASV_1036	PX351634	LLC3689	Cladosporium	89.583	3.34e-47	180
ASV_10361	PX351631	LLC3680	Cladosporium	92.333	1.68e-119	420
ASV_10363	PX351493	LLC2146	Pyrenochaetopsis	84.615	1.41e-80	291
ASV_10366	PX351051	LLC3496	Acremonium	94.03	1.09e-23	102
ASV_10371	PX351375	LLC1091	Arithium	86.842	2.29e-93	333
ASV_10373	PX351555	LLC3050	Alternaria	95.283	6.55e-44	169
ASV_10375	PX351634	LLC3689	Cladosporium	87.619	2.25e-29	121
ASV_10376	PX351507	LLC2244	Mortierella	85.714	4.61e-26	110
ASV_10379	PX350863	LLC3156	Mortierella	87.619	9.74e-29	119
ASV_10380	PX351640	LLC3714	Culvaria	95.312	8.07e-24	102
ASV_10387	PX351320	LLC1570	Minimedusa	93.162	6.04e-45	172
ASV_1039	PX351434	LLC1264	Nigorspora Sphaerica	85.531	1.09e-86	311
ASV_10395	PX350863	LLC3156	Mortierella	89.831	3.09e-38	150
ASV_10396	PX351530	LLC2356	Westerdykella	86.538	1.02e-27	115
ASV_10397	PX351320	LLC1570	Minimedusa	100	2.12e-09	54.7
ASV_10398	PX350863	LLC3156	Mortierella	91.818	9.31e-39	152
ASV_10399	PX351051	LLC3496	Acremonium	95.522	2.12e-25	108
ASV_104	PX351639	LLC3707	Culvaria	96.805	1.68e-149	520
ASV_10400	PX351507	LLC2244	Mortierella	87.143	6.65e-40	156
ASV_10404	PX351530	LLC2356	Westerdykella	95.283	2.66e-43	167
ASV_10405	PX351598	LLC3456	Trichoderma	84.709	5.24e-85	305
ASV_10406	PX351578	LLC3222	Amesia	80.12	2.06e-59	220
ASV_10407	PX351303	LLC1140	Aureobasidium	96.35	4.07e-61	226
ASV_10409	PX351051	LLC3496	Acremonium	95.385	2.8e-24	104
ASV_1041	PX351320	LLC1570	Minimedusa	83.092	1.4e-46	178
ASV_10413	PX351320	LLC1570	Minimedusa	91.304	1.76e-40	158
ASV_10418	PX351296	LLC978	Lophotrichus	81.79	5.37e-70	255
ASV_10420	PX351303	LLC1140	Aureobasidium	93.684	1.63e-35	141
ASV_10421	PX351640	LLC3714	Culvaria	89.706	5.19e-45	172
ASV_10422	PX351051	LLC3496	Acremonium	82.857	6.31e-21	93.5
ASV_10423	PX351378	LLC1109	Zopfiella	83.761	7.16e-25	106
ASV_10424	PX351320	LLC1570	Minimedusa	93.162	6.42e-45	172
ASV_1043	PX350863	LLC3156	Mortierella	91.743	9.07e-39	152
ASV_10434	PX350863	LLC3156	Mortierella	80.43	3.16e-78	283
ASV_10437	PX351640	LLC3714	Culvaria	97.015	4.39e-27	113
ASV_10438	PX350863	LLC3156	Mortierella	89.855	2.29e-19	87.9
ASV_10439	PX350863	LLC3156	Mortierella	95.385	8.79e-24	102
ASV_1044	PX351530	LLC2356	Westerdykella	91.694	1.01e-116	411
ASV_10440	PX351051	LLC3496	Acremonium	86.441	1.23e-31	128
ASV_10441	PX351375	LLC1091	Arithium	87.086	1.76e-94	337
ASV_10443	PX351383	LLC1141	Ascochyta	88.197	3.8e-101	359
ASV_10444	PX350863	LLC3156	Mortierella	94.286	1.52e-41	161
ASV_10445	PX351383	LLC1141	Ascochyta	81.35	5.19e-65	239
ASV_10449	PX351634	LLC3689	Cladosporium	95.327	2.01e-44	171
ASV_10454	PX351634	LLC3689	Cladosporium	94.118	5.19e-40	156
ASV_10457	PX351320	LLC1570	Minimedusa	88.75	3.77e-22	97.1
ASV_10459	PX351303	LLC1140	Aureobasidium	88.679	1.41e-31	128
ASV_1046	PX351507	LLC2244	Mortierella	93.333	1.54e-46	178
ASV_10461	PX351640	LLC3714	Culvaria	93.846	1.04e-22	99
ASV_10462	PX351640	LLC3714	Culvaria	97.101	2.99e-28	117
ASV_10463	PX351609	LLC3494	Albifimbria	93.496	2.86e-48	183
ASV_10465	PX351051	LLC3496	Acremonium	95.522	2.06e-25	108
ASV_10466	PX350863	LLC3156	Mortierella	89.423	1.28e-32	132
ASV_10468	PX350863	LLC3156	Mortierella	95.413	1.95e-45	174
ASV_10474	PX351634	LLC3689	Cladosporium	94.286	1.18e-41	161
ASV_10475	PX351634	LLC3689	Cladosporium	91.667	3.62e-33	134
ASV_10476	PX351375	LLC1091	Arithium	90.645	6.34e-114	401
ASV_10477	PX351634	LLC3689	Cladosporium	91.429	1.35e-36	145
ASV_1048	PX351634	LLC3689	Cladosporium	92.784	7.17e-35	139
ASV_10480	PX351634	LLC3689	Cladosporium	91.509	4.07e-37	147
ASV_10482	PX351555	LLC3050	Alternaria	96.19	5.47e-45	172
ASV_10484	PX351374	LLC1073	Corynespora	84.81	8.35e-83	298
ASV_10487	PX351634	LLC3689	Cladosporium	97.196	9.24e-48	182
ASV_1049	PX351634	LLC3689	Cladosporium	97.196	8.87e-48	182
ASV_10490	PX351564	LLC3109	Mortierella	92.683	1.51e-46	178
ASV_10492	PX350863	LLC3156	Mortierella	90.654	6.1e-36	143
ASV_10493	PX351634	LLC3689	Cladosporium	89.431	2.47e-39	154
ASV_10494	PX350863	LLC3156	Mortierella	94	7.68e-39	152
ASV_10495	PX351499	LLC2210	Neocosmospora	99.682	3.89e-166	575
ASV_10496	PX350863	LLC3156	Mortierella	93.636	4.28e-42	163
ASV_105	PX351465	LLC1543	Achroiostachys	79.048	6.83e-54	202
ASV_1050	PX351634	LLC3689	Cladosporium	94.891	8.89e-58	215
ASV_10506	PX351303	LLC1140	Aureobasidium	91.667	9.12e-43	165
ASV_10507	PX351634	LLC3689	Cladosporium	90.667	3.21e-52	196
ASV_10509	PX351564	LLC3109	Mortierella	91.2	9.12e-44	169
ASV_1051	PX351530	LLC2356	Westerdykella	91.509	3.43e-37	147
ASV_10510	PX351320	LLC1570	Minimedusa	91.429	6.22e-21	93.5
ASV_10511	PX351320	LLC1570	Minimedusa	93.578	3.88e-42	163
ASV_10517	PX350863	LLC3156	Mortierella	91.597	4.7e-42	163
ASV_10518	PX351437	LLC1297	Leptosphaerulina	89.051	3.5e-42	163
ASV_1052	PX350863	LLC3156	Mortierella	89.744	3.12e-38	150
ASV_10520	PX350863	LLC3156	Mortierella	94	9.99e-39	152
ASV_10521	PX351634	LLC3689	Cladosporium	90.385	2.29e-34	137
ASV_10522	PX351320	LLC1570	Minimedusa	94.175	1.65e-40	158
ASV_10527	PX351331	LLC3038	Chaetomium	89.558	1.14e-86	311
ASV_10528	PX351320	LLC1570	Minimedusa	93.151	6.28e-25	106
ASV_10529	PX351634	LLC3689	Cladosporium	92.308	4.61e-32	130
ASV_10530	PX350863	LLC3156	Mortierella	94.286	1.61e-41	161
ASV_10537	PX351530	LLC2356	Westerdykella	89.583	2.58e-29	121
ASV_10538	PX351051	LLC3496	Acremonium	95.522	2.34e-25	108
ASV_10539	PX350863	LLC3156	Mortierella	89.423	1.33e-32	132
ASV_1054	PX351298	LLC1101	Chaetomium	78.683	1.52e-50	191
ASV_10541	PX351640	LLC3714	Culvaria	95.312	8.12e-24	102
ASV_10543	PX351640	LLC3714	Culvaria	98.305	3.04e-24	104
ASV_10544	PX351320	LLC1570	Minimedusa	92.174	1.49e-41	161
ASV_10545	PX350863	LLC3156	Mortierella	95.238	3.21e-43	167
ASV_10546	PX350863	LLC3156	Mortierella	92.381	3.82e-38	150
ASV_10553	PX351634	LLC3689	Cladosporium	87.619	2.25e-29	121
ASV_10555	PX351634	LLC3689	Cladosporium	91.379	4.54e-16	76.8
ASV_10559	PX351374	LLC1073	Corynespora	83.908	3.19e-42	163
ASV_1056	PX351609	LLC3494	Albifimbria	93.277	4.82e-46	176
ASV_10564	PX351634	LLC3689	Cladosporium	91.139	1.22e-56	211
ASV_10565	PX351320	LLC1570	Minimedusa	94.118	2.6e-24	104
ASV_10566	PX351303	LLC1140	Aureobasidium	90.476	6.32e-35	139
ASV_10568	PX351634	LLC3689	Cladosporium	90.909	4.2e-42	163
ASV_1057	PX351563	LLC3108	Fusarium	88.854	1.08e-106	377
ASV_10572	PX351437	LLC1297	Leptosphaerulina	92.593	2.05e-39	154
ASV_10576	PX351530	LLC2356	Westerdykella	87.086	1.76e-94	337
ASV_10577	PX350863	LLC3156	Mortierella	92.754	2.97e-23	100
ASV_10580	PX351283	LLC831	Ascochyta	88.71	8.14e-103	364
ASV_10581	PX350863	LLC3156	Mortierella	96.97	1.27e-26	111
ASV_10582	PX351507	LLC2244	Mortierella	86.916	3.28e-28	117
ASV_10585	PX350863	LLC3156	Mortierella	86.607	1.04e-28	119
ASV_10586	PX351051	LLC3496	Acremonium	82.857	6.63e-21	93.5
ASV_10588	PX350863	LLC3156	Mortierella	88.462	6.96e-30	122
ASV_10591	PX351640	LLC3714	Culvaria	97.015	4.28e-27	113
ASV_10593	PX351507	LLC2244	Mortierella	86.667	8.59e-28	115
ASV_10594	PX350863	LLC3156	Mortierella	89.908	2.02e-35	141
ASV_10595	PX351320	LLC1570	Minimedusa	88.406	5.19e-17	80.5
ASV_10596	PX351320	LLC1570	Minimedusa	94.161	5.25e-56	209
ASV_1060	PX351352	LLC913	Acremonium	100	1.68e-169	586
ASV_10600	PX351051	LLC3496	Acremonium	96.61	1.41e-22	99
ASV_10602	PX351374	LLC1073	Corynespora	94.366	2.51e-58	217
ASV_10606	PX351640	LLC3714	Culvaria	92.308	5.86e-21	93.5
ASV_10609	PX351374	LLC1073	Corynespora	88.235	4.39e-41	159
ASV_1061	PX351320	LLC1570	Minimedusa	94.915	7.98e-49	185
ASV_10612	PX351320	LLC1570	Minimedusa	87	4.87e-26	110
ASV_10614	PX351640	LLC3714	Culvaria	91.045	1.92e-20	91.6
ASV_10616	PX351320	LLC1570	Minimedusa	88	9.22e-29	119
ASV_10618	PX351303	LLC1140	Aureobasidium	82.051	1.09e-66	244
ASV_10619	PX351318	LLC1522	Minimedusa	76.145	1.15e-47	182
ASV_1062	PX351287	LLC877	Paraconiothyrium	89.209	1.77e-94	337
ASV_10620	PX351634	LLC3689	Cladosporium	94.565	5.13e-36	143
ASV_10622	PX350863	LLC3156	Mortierella	84.615	4.2e-22	97.1
ASV_10624	PX351555	LLC3050	Alternaria	90.826	3.97e-37	147
ASV_10625	PX351320	LLC1570	Minimedusa	91.667	3.71e-32	130
ASV_10626	PX351634	LLC3689	Cladosporium	89	2.19e-30	124
ASV_10629	PX350863	LLC3156	Mortierella	95.385	8.74e-24	102
ASV_1063	PX351588	LLC3387	Ovatospora	83.962	6.73e-79	285
ASV_10631	PX351437	LLC1297	Leptosphaerulina	85.841	1.19e-27	115
ASV_10633	PX350863	LLC3156	Mortierella	88.462	6.1e-31	126
ASV_10635	PX351320	LLC1570	Minimedusa	93.162	6.18e-45	172
ASV_10636	PX351051	LLC3496	Acremonium	95.522	2.18e-25	108
ASV_1064	PX351524	LLC2325	Fusarium	99.674	2.74e-162	562
ASV_10640	PX350863	LLC3156	Mortierella	90.385	2.84e-34	137
ASV_10646	PX350863	LLC3156	Mortierella	95.652	1.44e-26	111
ASV_10647	PX351375	LLC1091	Arithium	82.059	2.65e-73	267
ASV_1065	PX351546	LLC3002	Bipolaris	98.101	2.19e-158	549
ASV_10651	PX351320	LLC1570	Minimedusa	93.162	6.03e-45	172
ASV_10657	PX351634	LLC3689	Cladosporium	88.43	1.2e-36	145
ASV_1066	PX351374	LLC1073	Corynespora	91.453	1.19e-41	161
ASV_10660	PX351320	LLC1570	Minimedusa	86.275	2.37e-25	108
ASV_10661	PX351507	LLC2244	Mortierella	89.844	4.42e-42	163
ASV_10662	PX351051	LLC3496	Acremonium	96.61	1.44e-22	99
ASV_10663	PX351051	LLC3496	Acremonium	94.03	1.05e-23	102
ASV_10664	PX351051	LLC3496	Acremonium	94.03	9.06e-24	102
ASV_10668	PX351640	LLC3714	Culvaria	97.015	4.27e-27	113
ASV_1067	PX351320	LLC1570	Minimedusa	93.162	6.46e-45	172
ASV_10672	PX351383	LLC1141	Ascochyta	87.296	1.37e-95	340
ASV_10676	PX351287	LLC877	Paraconiothyrium	82.178	3.23e-18	84.2
ASV_10678	PX351320	LLC1570	Minimedusa	93.162	6.42e-45	172
ASV_10679	PX350863	LLC3156	Mortierella	89.147	1.78e-41	161
ASV_10680	PX350863	LLC3156	Mortierella	91.743	1.08e-38	152
ASV_10684	PX351051	LLC3496	Acremonium	95.455	7.41e-25	106
ASV_10686	PX351379	LLC1110	New Genus	83.333	1.42e-75	274
ASV_1069	PX351331	LLC3038	Chaetomium	90.763	1.14e-91	327
ASV_10694	PX351301	LLC1138	Boeremia	84.039	3.87e-76	276
ASV_10695	PX351303	LLC1140	Aureobasidium	95.327	2.34e-44	171
ASV_107	PX351477	LLC1807	Curvularia	100	1.25e-160	556
ASV_10704	PX350863	LLC3156	Mortierella	92.754	3.08e-23	100
ASV_10708	PX351598	LLC3456	Trichoderma	82.555	2.42e-73	267
ASV_10709	PX351378	LLC1109	Zopfiella	85.345	1.28e-27	115
ASV_1071	PX351374	LLC1073	Corynespora	90	5.19e-65	239
ASV_10713	PX351634	LLC3689	Cladosporium	92.199	1.15e-51	195
ASV_10715	PX351051	LLC3496	Acremonium	94.03	9.09e-24	102
ASV_10718	PX351303	LLC1140	Aureobasidium	97.5	7.78e-55	206
ASV_10719	PX351320	LLC1570	Minimedusa	94.118	2.6e-24	104
ASV_10720	PX351320	LLC1570	Minimedusa	90.909	5.56e-41	159
ASV_10722	PX351555	LLC3050	Alternaria	90.991	1.04e-37	148
ASV_10723	PX351378	LLC1109	Zopfiella	84.615	1.54e-26	111
ASV_10724	PX351051	LLC3496	Acremonium	95.455	7.5e-25	106
ASV_1073	PX351634	LLC3689	Cladosporium	100	7.38e-158	547
ASV_10732	PX350863	LLC3156	Mortierella	91.346	6.52e-36	143
ASV_1074	PX351437	LLC1297	Leptosphaerulina	92.8	3.2e-47	180
ASV_10740	PX351051	LLC3496	Acremonium	95.522	1.97e-25	108
ASV_10741	PX350863	LLC3156	Mortierella	91.667	3.3e-43	167
ASV_10742	PX351051	LLC3496	Acremonium	95.385	2.93e-24	104
ASV_10743	PX351530	LLC2356	Westerdykella	84.969	2.45e-88	316
ASV_10747	PX351379	LLC1110	New Genus	85.449	1.13e-91	327
ASV_1076	PX351634	LLC3689	Cladosporium	92.638	2.4e-63	233
ASV_1077	PX351634	LLC3689	Cladosporium	90.511	3.31e-47	180
ASV_1079	PX351524	LLC2325	Fusarium	83.706	3.05e-77	279
ASV_1082	PX351303	LLC1140	Aureobasidium	77.994	8.8e-48	182
ASV_1083	PX351320	LLC1570	Minimedusa	93.162	6.34e-45	172
ASV_1084	PX351352	LLC913	Acremonium	97.799	7.96e-158	547
ASV_1086	PX351318	LLC1522	Minimedusa	75.696	3.11e-43	167
ASV_1087	PX351634	LLC3689	Cladosporium	95.556	2.55e-58	217
ASV_1089	PX351634	LLC3689	Cladosporium	93.814	4.04e-37	147
ASV_1090	PX351374	LLC1073	Corynespora	84.227	3.95e-81	292
ASV_1091	PX350863	LLC3156	Mortierella	76.904	3.12e-53	200
ASV_1092	PX351320	LLC1570	Minimedusa	87.255	4.9e-27	113
ASV_1093	PX351320	LLC1570	Minimedusa	86.275	2.37e-25	108
ASV_1094	PX351303	LLC1140	Aureobasidium	96.35	1.41e-60	224
ASV_1095	PX351303	LLC1140	Aureobasidium	95.37	6.66e-45	172
ASV_1096	PX351437	LLC1297	Leptosphaerulina	93.388	4.4e-46	176
ASV_1097	PX351286	LLC847	Fusarium	91.045	8.6e-48	182
ASV_1098	PX351320	LLC1570	Minimedusa	92.661	1.92e-40	158
ASV_1099	PX351546	LLC3002	Bipolaris	96.855	2.87e-152	529
ASV_11	PX351645	LLC3864	Fusarium	100	9.95e-167	577
ASV_1102	PX351634	LLC3689	Cladosporium	95.833	6.82e-40	156
ASV_1105	PX351303	LLC1140	Aureobasidium	94.495	2.56e-43	167
ASV_1108	PX351539	LLC2960	Chaetomium	84.039	6.52e-79	285
ASV_1109	PX351378	LLC1109	Zopfiella	89.701	8.03e-108	381
ASV_111	PX351564	LLC3109	Mortierella	100	0	743
ASV_1110	PX351530	LLC2356	Westerdykella	95.283	2.77e-43	167
ASV_1111	PX350863	LLC3156	Mortierella	85.401	2.96e-113	399
ASV_1113	PX351598	LLC3456	Trichoderma	85.535	5.11e-90	322
ASV_1114	PX351634	LLC3689	Cladosporium	90.58	9.14e-48	182
ASV_1115	PX351477	LLC1807	Curvularia	90.429	4.7e-110	388
ASV_1117	PX351517	LLC2278	Mortierella	95.161	6.11e-51	193
ASV_1120	PX351634	LLC3689	Cladosporium	96.226	1.49e-45	174
ASV_1123	PX351298	LLC1101	Chaetomium	78.75	1.52e-50	191
ASV_1124	PX351320	LLC1570	Minimedusa	93.162	6.34e-45	172
ASV_1126	PX350863	LLC3156	Mortierella	95.652	1.49e-26	111
ASV_1127	PX351361	LLC998	Stagonosporopsis	86.731	6.45e-94	335
ASV_1129	PX351283	LLC831	Ascochyta	88.026	1.38e-100	357
ASV_113	PX351507	LLC2244	Mortierella	90.833	4.94e-41	159
ASV_1132	PX351530	LLC2356	Westerdykella	91.362	4.71e-115	405
ASV_1133	PX351379	LLC1110	New Genus	88.652	7.14e-44	169
ASV_1134	PX350863	LLC3156	Mortierella	88.571	6.48e-30	122
ASV_1137	PX351379	LLC1110	New Genus	95.122	1.55e-50	191
ASV_1138	PX351051	LLC3496	Acremonium	96.61	1.23e-22	99
ASV_1139	PX351634	LLC3689	Cladosporium	96.226	5.93e-45	172
ASV_114	PX351491	LLC2140	Acremonium	92	2.33e-128	449
ASV_1142	PX351320	LLC1570	Minimedusa	94.175	1.63e-40	158
ASV_1143	PX351634	LLC3689	Cladosporium	93.814	4.01e-37	147
ASV_1144	PX351564	LLC3109	Mortierella	92.683	1.5e-46	178
ASV_1145	PX351303	LLC1140	Aureobasidium	93.578	1.33e-41	161
ASV_1147	PX350221	LLC1721	Thievela	91.9	6.47e-124	435
ASV_115	PX351051	LLC3496	Acremonium	100	3.65e-171	592
ASV_1150	PX351287	LLC877	Paraconiothyrium	91.573	4.12e-66	243
ASV_1154	PX351320	LLC1570	Minimedusa	93.162	6.21e-45	172
ASV_1155	PX350863	LLC3156	Mortierella	77.037	1.87e-55	207
ASV_1157	PX351437	LLC1297	Leptosphaerulina	92.8	3.21e-47	180
ASV_116	PX351378	LLC1109	Zopfiella	95.318	3.57e-136	475
ASV_1160	PX351578	LLC3222	Amesia	83.111	1.31e-51	195
ASV_1161	PX351634	LLC3689	Cladosporium	94.444	2.91e-43	167
ASV_1162	PX351383	LLC1141	Ascochyta	87.987	1.77e-99	353
ASV_1163	PX351298	LLC1101	Chaetomium	89.644	2.28e-108	383
ASV_1164	PX351375	LLC1091	Arithium	83.172	1.84e-74	270
ASV_1165	PX351470	LLC1665	Stephanonectria	91.9	4.93e-125	438
ASV_1166	PX351555	LLC3050	Alternaria	94.286	1.17e-41	161
ASV_1168	PX351352	LLC913	Acremonium	98.113	1.71e-159	553
ASV_1169	PX351303	LLC1140	Aureobasidium	94.495	2.57e-43	167
ASV_117	PX351507	LLC2244	Mortierella	84.135	2.98e-103	366
ASV_1170	PX351434	LLC1264	Nigorspora Sphaerica	85.623	1.09e-86	311
ASV_1172	PX351609	LLC3494	Albifimbria	92.114	4.83e-125	438
ASV_1173	PX351609	LLC3494	Albifimbria	93.277	4.82e-46	176
ASV_1175	PX351520	LLC2309	Humicola	90.033	7.9e-108	381
ASV_1177	PX351374	LLC1073	Corynespora	88.889	2.63e-48	183
ASV_1178	PX351530	LLC2356	Westerdykella	92.523	2.37e-39	154
ASV_1179	PX351524	LLC2325	Fusarium	84.026	6.55e-79	285
ASV_1180	PX351320	LLC1570	Minimedusa	88.235	7.17e-35	139
ASV_1181	PX351331	LLC3038	Chaetomium	89.96	2.46e-88	316
ASV_1182	PX351530	LLC2356	Westerdykella	92.523	2.49e-39	154
ASV_1183	PX351320	LLC1570	Minimedusa	93.162	6.06e-45	172
ASV_1184	PX351320	LLC1570	Minimedusa	94.495	8.3e-44	169
ASV_1188	PX351499	LLC2210	Neocosmospora	99.688	5.31e-170	588
ASV_1189	PX351634	LLC3689	Cladosporium	95.833	6.76e-40	156
ASV_119	PX351634	LLC3689	Cladosporium	94.393	9.12e-43	165
ASV_1191	PX351564	LLC3109	Mortierella	92.683	1.51e-46	178
ASV_1192	PX350863	LLC3156	Mortierella	90.678	6.82e-40	156
ASV_1193	PX351303	LLC1140	Aureobasidium	94.444	2.99e-43	167
ASV_1194	PX351375	LLC1091	Arithium	86.469	3.8e-91	326
ASV_1195	PX351555	LLC3050	Alternaria	91.892	2.24e-39	154
ASV_1198	PX351477	LLC1807	Curvularia	96.689	5.93e-144	501
ASV_1199	PX351634	LLC3689	Cladosporium	91.753	3.37e-33	134
ASV_1200	PX351634	LLC3689	Cladosporium	95.37	6.21e-45	172
ASV_1202	PX351493	LLC2146	Pyrenochaetopsis	93.289	1.3e-125	440
ASV_1203	PX350863	LLC3156	Mortierella	93.333	7.1e-40	156
ASV_1206	PX351374	LLC1073	Corynespora	90.909	1.19e-41	161
ASV_1208	PX351298	LLC1101	Chaetomium	90.282	1.09e-116	411
ASV_1209	PX351303	LLC1140	Aureobasidium	95.283	9.32e-44	169
ASV_1210	PX351378	LLC1109	Zopfiella	89.109	2.22e-103	366
ASV_1211	PX351320	LLC1570	Minimedusa	93.162	6.4e-45	172
ASV_1212	PX351374	LLC1073	Corynespora	85.174	1.41e-85	307
ASV_1215	PX351373	LLC1071	Plectosphaerella	100	4.69e-170	588
ASV_1216	PX351318	LLC1522	Minimedusa	79.795	1.77e-70	257
ASV_1217	PX351379	LLC1110	New Genus	87.702	2.9e-97	346
ASV_1218	PX350863	LLC3156	Mortierella	93.636	1.17e-42	165
ASV_122	PX351555	LLC3050	Alternaria	95.469	4.71e-140	488
ASV_1221	PX351303	LLC1140	Aureobasidium	95.283	7.82e-44	169
ASV_1224	PX350863	LLC3156	Mortierella	89.744	3.12e-38	150
ASV_1225	PX351320	LLC1570	Minimedusa	92.661	1.94e-40	158
ASV_1227	PX351374	LLC1073	Corynespora	90.083	5.58e-40	156
ASV_1229	PX351358	LLC954	Fusarium	99.664	2.67e-157	545
ASV_123	PX351507	LLC2244	Mortierella	92.424	3.5e-48	183
ASV_1230	PX351370	LLC1043	Peyronella	86.731	8.29e-93	331
ASV_1231	PX351634	LLC3689	Cladosporium	92.029	4.24e-51	193
ASV_1232	PX351320	LLC1570	Minimedusa	93.162	6.23e-45	172
ASV_1234	PX351634	LLC3689	Cladosporium	91.367	5.63e-50	189
ASV_1236	PX351588	LLC3387	Ovatospora	96.04	1.27e-140	490
ASV_1239	PX351500	LLC2215	Culvaria	100	7.56e-163	564
ASV_124	PX351634	LLC3689	Cladosporium	95.37	6.32e-45	172
ASV_1240	PX350221	LLC1721	Thievela	81.346	1.19e-66	244
ASV_1241	PX351563	LLC3108	Fusarium	97.163	1.96e-64	237
ASV_1242	PX350863	LLC3156	Mortierella	86.755	4.77e-42	163
ASV_1243	PX351634	LLC3689	Cladosporium	90.132	1.17e-51	195
ASV_1246	PX351378	LLC1109	Zopfiella	96.321	1.27e-140	490
ASV_1248	PX351434	LLC1264	Nigorspora Sphaerica	83.912	8.68e-78	281
ASV_1252	PX351379	LLC1110	New Genus	89.869	1.73e-109	387
ASV_1253	PX350863	LLC3156	Mortierella	91.743	9.11e-39	152
ASV_1254	PX351375	LLC1091	Arithium	86.842	8.17e-93	331
ASV_1256	PX351634	LLC3689	Cladosporium	93.069	4.98e-37	147
ASV_1257	PX351609	LLC3494	Albifimbria	93.496	2.86e-48	183
ASV_1259	PX351379	LLC1110	New Genus	93.443	2.19e-128	449
ASV_126	PX351555	LLC3050	Alternaria	90.511	1.15e-46	178
ASV_1260	PX351634	LLC3689	Cladosporium	88.321	1.3e-41	161
ASV_1261	PX351286	LLC847	Fusarium	91.045	8.6e-48	182
ASV_1262	PX351370	LLC1043	Peyronella	99.669	1.62e-159	553
ASV_1263	PX351320	LLC1570	Minimedusa	93.162	6.25e-45	172
ASV_1266	PX351379	LLC1110	New Genus	85.443	1.4e-85	307
ASV_1267	PX351320	LLC1570	Minimedusa	93.162	6.08e-45	172
ASV_1268	PX351320	LLC1570	Minimedusa	95.192	4.29e-42	163
ASV_1269	PX351530	LLC2356	Westerdykella	86.23	4.97e-90	322
ASV_127	PX351374	LLC1073	Corynespora	86.435	3.83e-91	326
ASV_1271	PX350863	LLC3156	Mortierella	92.553	9.33e-34	135
ASV_1273	PX350221	LLC1721	Thievela	90.123	5.14e-115	405
ASV_1276	PX350863	LLC3156	Mortierella	92.727	5.72e-41	159
ASV_1277	PX351512	LLC2253	Fusarium	99.357	7.72e-163	564
ASV_1278	PX351286	LLC847	Fusarium	91.045	8.6e-48	182
ASV_128	PX351563	LLC3108	Fusarium	100	1.28e-165	573
ASV_1280	PX351533	LLC2389	Achroiostachys	86.095	1.99e-94	337
ASV_1283	PX351634	LLC3689	Cladosporium	89.583	3.34e-47	180
ASV_1284	PX351383	LLC1141	Ascochyta	87.379	1.07e-96	344
ASV_1285	PX351303	LLC1140	Aureobasidium	93.578	1.2e-41	161
ASV_1289	PX351578	LLC3222	Amesia	97.36	2.74e-147	512
ASV_129	PX351564	LLC3109	Mortierella	95.161	4.07e-52	196
ASV_1290	PX351375	LLC1091	Arithium	87.5	2.95e-97	346
ASV_1291	PX351283	LLC831	Ascochyta	83.333	1.4e-75	274
ASV_1292	PX351286	LLC847	Fusarium	96.296	5.68e-60	222
ASV_1294	PX351627	LLC3592	Fusarium	99.663	9.58e-157	544
ASV_1297	PX351524	LLC2325	Fusarium	93.851	1.32e-130	457
ASV_1299	PX351634	LLC3689	Cladosporium	89.583	3.34e-47	180
ASV_13	PX351298	LLC1101	Chaetomium	89.968	4.9e-110	388
ASV_130	PX351564	LLC3109	Mortierella	88.976	6.52e-40	156
ASV_1300	PX351634	LLC3689	Cladosporium	96.296	1.33e-46	178
ASV_1301	PX350863	LLC3156	Mortierella	94.017	5.96e-46	176
ASV_1302	PX351298	LLC1101	Chaetomium	88.449	3.72e-101	359
ASV_1304	PX351634	LLC3689	Cladosporium	91.525	1.92e-64	237
ASV_1305	PX351639	LLC3707	Culvaria	95.847	1.69e-144	503
ASV_1307	PX351507	LLC2244	Mortierella	95.455	6.12e-46	176
ASV_1308	PX350863	LLC3156	Mortierella	77.037	6.7e-55	206
ASV_131	PX351283	LLC831	Ascochyta	90.554	2.24e-113	399
ASV_1310	PX351385	LLC1144	Ascochyta	96.405	6.01e-144	501
ASV_1311	PX350863	LLC3156	Mortierella	89.091	2.44e-34	137
ASV_1312	PX351634	LLC3689	Cladosporium	95.238	2.8e-43	167
ASV_1316	PX351320	LLC1570	Minimedusa	88	7.84e-29	119
ASV_1317	PX351590	LLC3396	Chaetomium	92.834	3.72e-126	442
ASV_1318	PX351286	LLC847	Fusarium	90.299	4.02e-46	176
ASV_1319	PX351578	LLC3222	Amesia	92.357	1.77e-124	436
ASV_132	PX351590	LLC3396	Chaetomium	100	2.71e-162	562
ASV_1320	PX351634	LLC3689	Cladosporium	90.58	9.11e-48	182
ASV_1324	PX351578	LLC3222	Amesia	96.066	1e-141	494
ASV_1326	PX351634	LLC3689	Cladosporium	90.667	3.18e-52	196
ASV_1328	PX351320	LLC1570	Minimedusa	93.162	6.31e-45	172
ASV_1329	PX351496	LLC2181	Mortierella	90.299	6.38e-45	172
ASV_133	PX351286	LLC847	Fusarium	89.552	1.83e-44	171
ASV_1330	PX350863	LLC3156	Mortierella	93.333	7.16e-40	156
ASV_1331	PX351286	LLC847	Fusarium	91.045	8.65e-48	182
ASV_1332	PX351437	LLC1297	Leptosphaerulina	94.18	1.81e-79	287
ASV_1333	PX351320	LLC1570	Minimedusa	96.117	7.92e-44	169
ASV_1334	PX351374	LLC1073	Corynespora	90.37	1.12e-46	178
ASV_1335	PX351379	LLC1110	New Genus	84.29	9.17e-83	298
ASV_1337	PX351530	LLC2356	Westerdykella	93.396	6.05e-40	156
ASV_1338	PX351507	LLC2244	Mortierella	85.366	1.35e-111	394
ASV_134	PX351641	LLC3855	Fusarium	100	1.6e-159	553
ASV_1340	PX350863	LLC3156	Mortierella	95.455	5.42e-46	176
ASV_1342	PX351051	LLC3496	Acremonium	95.455	7.56e-25	106
ASV_1343	PX350863	LLC3156	Mortierella	87.692	5.07e-16	76.8
ASV_1346	PX351564	LLC3109	Mortierella	95.041	1.87e-50	191
ASV_1347	PX351530	LLC2356	Westerdykella	90.826	4.03e-37	147
ASV_1349	PX351609	LLC3494	Albifimbria	93.277	4.82e-46	176
ASV_1351	PX351437	LLC1297	Leptosphaerulina	95.263	8.35e-83	298
ASV_1352	PX351379	LLC1110	New Genus	86.971	4.94e-95	339
ASV_1353	PX351500	LLC2215	Culvaria	99.672	3.52e-161	558
ASV_1354	PX351298	LLC1101	Chaetomium	78.683	1.52e-50	191
ASV_1356	PX351320	LLC1570	Minimedusa	92.793	6.1e-41	159
ASV_1358	PX351634	LLC3689	Cladosporium	95.833	6.84e-40	156
ASV_1361	PX351378	LLC1109	Zopfiella	87.625	3.73e-96	342
ASV_1362	PX351374	LLC1073	Corynespora	91.367	2.05e-49	187
ASV_1365	PX351634	LLC3689	Cladosporium	95.37	6.51e-45	172
ASV_1366	PX351634	LLC3689	Cladosporium	94.565	5.15e-36	143
ASV_1367	PX351634	LLC3689	Cladosporium	90.909	3.68e-42	163
ASV_1368	PX351320	LLC1570	Minimedusa	92.661	1.93e-40	158
ASV_1369	PX351634	LLC3689	Cladosporium	93.814	4.01e-37	147
ASV_137	PX351524	LLC2325	Fusarium	85.209	1.4e-85	307
ASV_1370	PX351564	LLC3109	Mortierella	89.516	7.46e-40	156
ASV_1371	PX351303	LLC1140	Aureobasidium	93.519	1.72e-41	161
ASV_1372	PX351303	LLC1140	Aureobasidium	95.714	1.41e-60	224
ASV_1373	PX351507	LLC2244	Mortierella	89.076	1.72e-36	145
ASV_1375	PX351634	LLC3689	Cladosporium	93.814	4.04e-37	147
ASV_1376	PX351524	LLC2325	Fusarium	87.948	1.37e-100	357
ASV_1377	PX351634	LLC3689	Cladosporium	93.069	4.99e-37	147
ASV_1379	PX351320	LLC1570	Minimedusa	96.117	8.06e-44	169
ASV_138	PX351632	LLC3681	Cladosporium	100	7.38e-158	547
ASV_1380	PX351311	LLC1258	Acremonium	85.538	1.81e-89	320
ASV_1381	PX351634	LLC3689	Cladosporium	92.754	8.96e-53	198
ASV_1382	PX351555	LLC3050	Alternaria	93.93	2.25e-133	466
ASV_1383	PX351539	LLC2960	Chaetomium	99.336	9.71e-157	544
ASV_1384	PX350221	LLC1721	Thievela	92.971	8.03e-128	448
ASV_1387	PX351286	LLC847	Fusarium	91.045	8.87e-48	182
ASV_1389	PX351477	LLC1807	Curvularia	88.235	1.73e-99	353
ASV_139	PX351645	LLC3864	Fusarium	96.486	7.86e-148	514
ASV_1391	PX351379	LLC1110	New Genus	88.997	1.36e-105	374
ASV_1393	PX351320	LLC1570	Minimedusa	91.971	5.27e-51	193
ASV_1394	PX350863	LLC3156	Mortierella	89.286	1.03e-23	102
ASV_1396	PX351303	LLC1140	Aureobasidium	81.029	6.76e-64	235
ASV_1399	PX351051	LLC3496	Acremonium	95.522	1.97e-25	108
ASV_14	PX351320	LLC1570	Minimedusa	93.162	6.14e-45	172
ASV_140	PX350863	LLC3156	Mortierella	90.678	6.82e-40	156
ASV_1400	PX351555	LLC3050	Alternaria	94.34	3.53e-42	163
ASV_1401	PX351634	LLC3689	Cladosporium	93.814	4.03e-37	147
ASV_1405	PX351530	LLC2356	Westerdykella	89.623	2.51e-33	134
ASV_1406	PX350863	LLC3156	Mortierella	90.826	4.78e-37	147
ASV_1409	PX351563	LLC3108	Fusarium	88.254	6.52e-104	368
ASV_141	PX351520	LLC2309	Humicola	97.342	3.53e-146	508
ASV_1411	PX351378	LLC1109	Zopfiella	88.449	3.75e-101	359
ASV_1412	PX351303	LLC1140	Aureobasidium	94.495	2.63e-43	167
ASV_1414	PX351437	LLC1297	Leptosphaerulina	89.394	1.3e-41	161
ASV_1417	PX350863	LLC3156	Mortierella	92.661	2.05e-40	158
ASV_1418	PX351477	LLC1807	Curvularia	90.615	1.77e-114	403
ASV_1419	PX351437	LLC1297	Leptosphaerulina	94.737	3.88e-81	292
ASV_142	PX351493	LLC2146	Pyrenochaetopsis	99.329	4.45e-155	538
ASV_1420	PX351534	LLC2392	Thievela	89.404	4.75e-105	372
ASV_1421	PX351437	LLC1297	Leptosphaerulina	93.388	4.4e-46	176
ASV_1422	PX351320	LLC1570	Minimedusa	93.204	8.09e-39	152
ASV_1423	PX351331	LLC3038	Chaetomium	92.105	3.7e-121	425
ASV_1426	PX351640	LLC3714	Culvaria	89.63	5.19e-45	172
ASV_1428	PX351298	LLC1101	Chaetomium	81.905	2.45e-68	250
ASV_1429	PX350863	LLC3156	Mortierella	93.814	4.72e-37	147
ASV_143	PX351634	LLC3689	Cladosporium	89.928	1.21e-46	178
ASV_1430	PX351507	LLC2244	Mortierella	84.615	4.93e-106	375
ASV_1431	PX350221	LLC1721	Thievela	96.166	4.75e-145	505
ASV_1434	PX350863	LLC3156	Mortierella	93.333	7.38e-40	156
ASV_1435	PX351507	LLC2244	Mortierella	84.783	2.31e-109	387
ASV_1436	PX350863	LLC3156	Mortierella	100	0	736
ASV_1437	PX351374	LLC1073	Corynespora	91.367	2.05e-49	187
ASV_1439	PX351374	LLC1073	Corynespora	93.571	1.53e-55	207
ASV_144	PX351530	LLC2356	Westerdykella	100	5.74e-159	551
ASV_1442	PX351609	LLC3494	Albifimbria	79.876	6.9e-59	219
ASV_1445	PX351530	LLC2356	Westerdykella	90.635	1.02e-111	394
ASV_1451	PX351303	LLC1140	Aureobasidium	93.578	1.2e-41	161
ASV_1452	PX351539	LLC2960	Chaetomium	89.769	1.02e-106	377
ASV_1453	PX351634	LLC3689	Cladosporium	96.262	4.28e-46	176
ASV_1456	PX351634	LLC3689	Cladosporium	90.667	3.21e-52	196
ASV_1457	PX351634	LLC3689	Cladosporium	97.826	4.88e-41	159
ASV_146	PX351383	LLC1141	Ascochyta	99.669	1.62e-159	553
ASV_1461	PX351507	LLC2244	Mortierella	94.286	1.43e-41	161
ASV_1462	PX351530	LLC2356	Westerdykella	93.396	1.6e-40	158
ASV_1464	PX351578	LLC3222	Amesia	93.399	3.59e-126	442
ASV_1465	PX351383	LLC1141	Ascochyta	87.055	4.97e-95	339
ASV_1466	PX351437	LLC1297	Leptosphaerulina	89.062	5.69e-40	156
ASV_1467	PX351634	LLC3689	Cladosporium	93.814	4.01e-37	147
ASV_1468	PX351507	LLC2244	Mortierella	91.525	1.31e-41	161
ASV_147	PX351634	LLC3689	Cladosporium	90.541	4.24e-51	193
ASV_1471	PX351520	LLC2309	Humicola	97.01	1.64e-144	503
ASV_1472	PX351437	LLC1297	Leptosphaerulina	93.388	4.4e-46	176
ASV_1473	PX351578	LLC3222	Amesia	98.35	2.72e-152	529
ASV_1474	PX351434	LLC1264	Nigorspora Sphaerica	84.665	3.07e-82	296
ASV_1475	PX351375	LLC1091	Arithium	82.524	3.98e-71	259
ASV_1477	PX351634	LLC3689	Cladosporium	93.814	4.22e-37	147
ASV_1479	PX351634	LLC3689	Cladosporium	88.073	1.36e-31	128
ASV_148	PX351286	LLC847	Fusarium	91.045	8.83e-48	182
ASV_1480	PX351051	LLC3496	Acremonium	95.385	2.84e-24	104
ASV_1481	PX350863	LLC3156	Mortierella	88.288	1e-32	132
ASV_1486	PX351493	LLC2146	Pyrenochaetopsis	100	5.74e-159	551
ASV_1487	PX351303	LLC1140	Aureobasidium	94.495	2.56e-43	167
ASV_1488	PX351374	LLC1073	Corynespora	84.858	1.83e-84	303
ASV_149	PX351555	LLC3050	Alternaria	85.484	3.82e-86	309
ASV_1494	PX351590	LLC3396	Chaetomium	97.697	5.85e-149	518
ASV_1496	PX351530	LLC2356	Westerdykella	91.509	3.43e-37	147
ASV_1499	PX351320	LLC1570	Minimedusa	93.162	6.49e-45	172
ASV_15	PX351302	LLC1139	Ascochyta	100	9.52e-157	544
ASV_1500	PX351378	LLC1109	Zopfiella	92.434	1.02e-121	427
ASV_1503	PX350221	LLC1721	Thievela	90.385	4.93e-115	405
ASV_1505	PX351320	LLC1570	Minimedusa	83.575	3.21e-48	183
ASV_1506	PX351634	LLC3689	Cladosporium	94.792	3.27e-38	150
ASV_1507	PX351320	LLC1570	Minimedusa	91.525	1.53e-41	161
ASV_1508	PX351320	LLC1570	Minimedusa	93.75	1.81e-36	145
ASV_151	PX350863	LLC3156	Mortierella	76.355	1.89e-50	191
ASV_1512	PX351520	LLC2309	Humicola	93	2.15e-123	433
ASV_1513	PX351634	LLC3689	Cladosporium	96.296	1.35e-46	178
ASV_1514	PX350863	LLC3156	Mortierella	90	5.11e-36	143
ASV_1515	PX351357	LLC947	Fusarium	92.8	3.61e-47	180
ASV_1516	PX351634	LLC3689	Cladosporium	86.667	3.02e-28	117
ASV_1517	PX351524	LLC2325	Fusarium	97.444	2.83e-152	529
ASV_1518	PX351303	LLC1140	Aureobasidium	82.258	5.15e-70	255
ASV_1519	PX351051	LLC3496	Acremonium	96.61	1.24e-22	99
ASV_152	PX351283	LLC831	Ascochyta	86.452	1.75e-89	320
ASV_1522	PX351283	LLC831	Ascochyta	95.05	4.58e-135	472
ASV_1523	PX351631	LLC3680	Cladosporium	81.107	1.1e-61	228
ASV_1525	PX351361	LLC998	Stagonosporopsis	86.408	3.82e-91	326
ASV_1527	PX351303	LLC1140	Aureobasidium	89.781	1.57e-45	174
ASV_1528	PX351530	LLC2356	Westerdykella	91.509	3.43e-37	147
ASV_1529	PX350221	LLC1721	Thievela	95.455	5.95e-139	484
ASV_1530	PX351555	LLC3050	Alternaria	89.815	6.17e-35	139
ASV_1532	PX351303	LLC1140	Aureobasidium	93.519	1.54e-41	161
ASV_1534	PX351609	LLC3494	Albifimbria	92.683	1.3e-46	178
ASV_1537	PX350863	LLC3156	Mortierella	95.455	5.42e-46	176
ASV_1538	PX351378	LLC1109	Zopfiella	88.274	4.88e-100	355
ASV_1539	PX351634	LLC3689	Cladosporium	95.455	1.93e-35	141
ASV_1540	PX350863	LLC3156	Mortierella	89.091	2.38e-34	137
ASV_1541	PX351311	LLC1258	Acremonium	81.375	5.85e-70	255
ASV_1545	PX351530	LLC2356	Westerdykella	91.362	4.7e-115	405
ASV_1546	PX351378	LLC1109	Zopfiella	90.82	6.25e-114	401
ASV_1548	PX350863	LLC3156	Mortierella	86.777	9.85e-33	132
ASV_1549	PX351634	LLC3689	Cladosporium	96.296	1.37e-46	178
ASV_155	PX351534	LLC2392	Thievela	89.735	1.02e-106	377
ASV_1550	PX351640	LLC3714	Culvaria	100	2.11e-30	124
ASV_1552	PX351303	LLC1140	Aureobasidium	93.578	1.32e-41	161
ASV_1553	PX351051	LLC3496	Acremonium	95.455	7.58e-25	106
ASV_1554	PX351303	LLC1140	Aureobasidium	80.707	3.14e-62	230
ASV_1555	PX351051	LLC3496	Acremonium	91.589	8.28e-38	148
ASV_1556	PX351320	LLC1570	Minimedusa	91.597	4.13e-42	163
ASV_1557	PX351538	LLC2939	Cladosporium	100	7.38e-158	547
ASV_1559	PX351520	LLC2309	Humicola	92.384	4.66e-120	422
ASV_1560	PX351320	LLC1570	Minimedusa	91.228	2.47e-39	154
ASV_1563	PX351530	LLC2356	Westerdykella	82.566	3.93e-71	259
ASV_1566	PX351640	LLC3714	Culvaria	99.679	1.66e-164	569
ASV_1567	PX351634	LLC3689	Cladosporium	90.441	1.11e-46	178
ASV_1569	PX351374	LLC1073	Corynespora	90.678	5.66e-40	156
ASV_157	PX351634	LLC3689	Cladosporium	90.511	3.09e-47	180
ASV_1570	PX351530	LLC2356	Westerdykella	95.283	2.8e-43	167
ASV_1572	PX351320	LLC1570	Minimedusa	93.162	6.04e-45	172
ASV_1573	PX351320	LLC1570	Minimedusa	91.525	4.03e-42	163
ASV_1574	PX350863	LLC3156	Mortierella	90.991	9.62e-38	148
ASV_1575	PX351639	LLC3707	Culvaria	96.203	2.86e-147	512
ASV_1576	PX351640	LLC3714	Culvaria	85.577	2.19e-25	108
ASV_1578	PX351383	LLC1141	Ascochyta	87.379	1.07e-96	344
ASV_1579	PX350863	LLC3156	Mortierella	93.636	4.27e-42	163
ASV_158	PX350221	LLC1721	Thievela	97.078	7.64e-148	514
ASV_1580	PX350863	LLC3156	Mortierella	76.601	1.45e-51	195
ASV_1581	PX351634	LLC3689	Cladosporium	97.143	1.28e-46	178
ASV_1582	PX351634	LLC3689	Cladosporium	93.814	4.31e-37	147
ASV_1583	PX351331	LLC3038	Chaetomium	93.464	2.22e-128	449
ASV_1587	PX351378	LLC1109	Zopfiella	88.274	4.88e-100	355
ASV_1588	PX351320	LLC1570	Minimedusa	93.162	6.51e-45	172
ASV_1589	PX350863	LLC3156	Mortierella	92.661	2.06e-40	158
ASV_159	PX351383	LLC1141	Ascochyta	87.702	2.3e-98	350
ASV_1590	PX351378	LLC1109	Zopfiella	93.98	1.67e-129	453
ASV_1594	PX351375	LLC1091	Arithium	95.745	1.55e-60	224
ASV_1595	PX351287	LLC877	Paraconiothyrium	94.203	2.49e-24	104
ASV_1596	PX351375	LLC1091	Arithium	91.089	4.76e-115	405
ASV_1597	PX351303	LLC1140	Aureobasidium	94.495	2.57e-43	167
ASV_1599	PX351437	LLC1297	Leptosphaerulina	94.215	9.58e-48	182
ASV_160	PX351507	LLC2244	Mortierella	92.424	3.51e-48	183
ASV_1602	PX351303	LLC1140	Aureobasidium	93.22	6.16e-45	172
ASV_1604	PX351465	LLC1543	Achroiostachys	90.06	4.1e-116	409
ASV_1606	PX351524	LLC2325	Fusarium	83.923	6.57e-79	285
ASV_1607	PX351539	LLC2960	Chaetomium	89.508	8.17e-108	381
ASV_1608	PX351379	LLC1110	New Genus	85.714	3e-87	313
ASV_1609	PX351283	LLC831	Ascochyta	90.228	3.74e-111	392
ASV_161	PX351324	LLC2248	Albifimbria	84.195	7.31e-89	318
ASV_1611	PX351303	LLC1140	Aureobasidium	95.283	7.92e-44	169
ASV_1612	PX351320	LLC1570	Minimedusa	92.661	1.92e-40	158
ASV_1613	PX351634	LLC3689	Cladosporium	94.215	2.59e-48	183
ASV_1614	PX351530	LLC2356	Westerdykella	91.509	3.43e-37	147
ASV_1619	PX351634	LLC3689	Cladosporium	93.814	4e-37	147
ASV_162	PX351645	LLC3864	Fusarium	96.19	1.02e-146	510
ASV_1620	PX351051	LLC3496	Acremonium	95.455	7.5e-25	106
ASV_1621	PX351634	LLC3689	Cladosporium	95.455	4.89e-46	176
ASV_1622	PX351534	LLC2392	Thievela	92.537	5.65e-50	189
ASV_1623	PX351378	LLC1109	Zopfiella	90.492	2.91e-112	396
ASV_1624	PX350863	LLC3156	Mortierella	90	3.48e-32	130
ASV_1625	PX351634	LLC3689	Cladosporium	97.196	9.18e-48	182
ASV_1627	PX351555	LLC3050	Alternaria	96.19	5.35e-45	172
ASV_163	PX351563	LLC3108	Fusarium	91.961	8.08e-123	431
ASV_1633	PX351517	LLC2278	Mortierella	95.868	1.67e-51	195
ASV_1635	PX351374	LLC1073	Corynespora	90.37	1.12e-46	178
ASV_1636	PX351374	LLC1073	Corynespora	84.762	6.52e-84	302
ASV_1638	PX351375	LLC1091	Arithium	86.469	3.8e-91	326
ASV_164	PX351379	LLC1110	New Genus	84.762	6.64e-84	302
ASV_1641	PX351640	LLC3714	Culvaria	97.101	3.01e-28	117
ASV_1642	PX351507	LLC2244	Mortierella	84.248	2.98e-103	366
ASV_1643	PX351303	LLC1140	Aureobasidium	90.164	1.71e-40	158
ASV_1644	PX351555	LLC3050	Alternaria	95.283	7.29e-44	169
ASV_1645	PX351588	LLC3387	Ovatospora	85.246	2.26e-83	300
ASV_1646	PX350863	LLC3156	Mortierella	90	5.11e-36	143
ASV_1647	PX351634	LLC3689	Cladosporium	91	1.06e-33	135
ASV_1648	PX351590	LLC3396	Chaetomium	97.368	2.72e-147	512
ASV_165	PX351437	LLC1297	Leptosphaerulina	95.213	3e-82	296
ASV_1650	PX351492	LLC2143	Paramythrothecium	92.308	6.71e-134	468
ASV_1652	PX351634	LLC3689	Cladosporium	92.308	9.65e-38	148
ASV_1653	PX351634	LLC3689	Cladosporium	96.296	1.36e-46	178
ASV_1654	PX351598	LLC3456	Trichoderma	82.555	2.42e-73	267
ASV_1655	PX351555	LLC3050	Alternaria	92.453	7.34e-39	152
ASV_1656	PX351634	LLC3689	Cladosporium	88.971	2.41e-43	167
ASV_1657	PX351634	LLC3689	Cladosporium	92.361	7.95e-54	202
ASV_1658	PX350863	LLC3156	Mortierella	76.847	1.11e-52	198
ASV_166	PX351379	LLC1110	New Genus	87.338	3.79e-96	342
ASV_1660	PX351634	LLC3689	Cladosporium	92.708	7.8e-35	139
ASV_1661	PX351324	LLC2248	Albifimbria	99.399	1.75e-174	603
ASV_1664	PX351640	LLC3714	Culvaria	89.63	5.19e-45	172
ASV_1665	PX351361	LLC998	Stagonosporopsis	86.943	1.41e-95	340
ASV_1666	PX351499	LLC2210	Neocosmospora	99.112	3.84e-176	608
ASV_1667	PX351564	LLC3109	Mortierella	87.591	1.9e-40	158
ASV_1668	PX351320	LLC1570	Minimedusa	93.233	4.09e-52	196
ASV_167	PX351283	LLC831	Ascochyta	89.251	1.05e-106	377
ASV_1672	PX351493	LLC2146	Pyrenochaetopsis	81.579	5.04e-65	239
ASV_1673	PX351379	LLC1110	New Genus	86.802	4.14e-56	209
ASV_1677	PX351634	LLC3689	Cladosporium	95.833	7.03e-40	156
ASV_1679	PX351303	LLC1140	Aureobasidium	93.519	1.56e-41	161
ASV_168	PX351375	LLC1091	Arithium	86.174	1.81e-89	320
ASV_1682	PX351320	LLC1570	Minimedusa	93.162	6.46e-45	172
ASV_1683	PX351634	LLC3689	Cladosporium	91	1.06e-33	135
ASV_1684	PX351379	LLC1110	New Genus	85.437	1.37e-85	307
ASV_1688	PX351320	LLC1570	Minimedusa	93.162	6.08e-45	172
ASV_1689	PX351530	LLC2356	Westerdykella	88.8	7.36e-39	152
ASV_169	PX351383	LLC1141	Ascochyta	87.46	1.07e-96	344
ASV_1691	PX351437	LLC1297	Leptosphaerulina	93.388	4.41e-46	176
ASV_1692	PX351331	LLC3038	Chaetomium	89.96	2.46e-88	316
ASV_1694	PX351634	LLC3689	Cladosporium	96.296	1.36e-46	178
ASV_1695	PX351634	LLC3689	Cladosporium	84.053	1.06e-76	278
ASV_1697	PX351634	LLC3689	Cladosporium	94.792	3.11e-38	150
ASV_17	PX351320	LLC1570	Minimedusa	93.162	6.12e-45	172
ASV_170	PX351378	LLC1109	Zopfiella	94.314	3.59e-131	459
ASV_1700	PX351303	LLC1140	Aureobasidium	95.283	9.97e-44	169
ASV_1702	PX351499	LLC2210	Neocosmospora	97.516	6.97e-159	551
ASV_1703	PX351320	LLC1570	Minimedusa	95.192	4.67e-42	163
ASV_1705	PX351283	LLC831	Ascochyta	85.342	2.26e-83	300
ASV_1707	PX351320	LLC1570	Minimedusa	92.593	6.82e-40	156
ASV_1708	PX350863	LLC3156	Mortierella	91.818	2.45e-39	154
ASV_1709	PX351640	LLC3714	Culvaria	88.235	1.12e-41	161
ASV_1710	PX351320	LLC1570	Minimedusa	92	1.67e-35	141
ASV_1711	PX351303	LLC1140	Aureobasidium	94.495	2.92e-43	167
ASV_1712	PX351634	LLC3689	Cladosporium	93.814	4.33e-37	147
ASV_1714	PX351324	LLC2248	Albifimbria	83.626	1.55e-85	307
ASV_1717	PX351634	LLC3689	Cladosporium	96.296	1.37e-46	178
ASV_1718	PX351283	LLC831	Ascochyta	96.622	4.09e-66	243
ASV_1719	PX351634	LLC3689	Cladosporium	92.143	1.16e-51	195
ASV_172	PX351379	LLC1110	New Genus	86.774	1.8e-94	337
ASV_1721	PX351378	LLC1109	Zopfiella	88.294	1.72e-99	353
ASV_1722	PX351051	LLC3496	Acremonium	95.455	7.48e-25	106
ASV_1725	PX351320	LLC1570	Minimedusa	93.162	6.21e-45	172
ASV_1726	PX351320	LLC1570	Minimedusa	94.175	1.65e-40	158
ASV_1727	PX349713	LLC888	Plectosphaerella	98.423	1.31e-160	556
ASV_1728	PX351533	LLC2389	Achroiostachys	88.088	3.03e-102	363
ASV_173	PX351640	LLC3714	Culvaria	100	2.21e-30	124
ASV_1733	PX351378	LLC1109	Zopfiella	91.429	1.52e-21	95.3
ASV_1735	PX351530	LLC2356	Westerdykella	92.523	2.51e-39	154
ASV_1736	PX351311	LLC1258	Acremonium	85.846	3.88e-91	326
ASV_1738	PX351331	LLC3038	Chaetomium	91.532	1.89e-94	337
ASV_1740	PX351533	LLC2389	Achroiostachys	90.343	3.94e-116	409
ASV_1742	PX351507	LLC2244	Mortierella	83.933	3.87e-102	363
ASV_1745	PX351320	LLC1570	Minimedusa	87.255	4.89e-27	113
ASV_1746	PX350863	LLC3156	Mortierella	89.286	1.03e-23	102
ASV_1747	PX351524	LLC2325	Fusarium	93.811	4.68e-130	455
ASV_175	PX351375	LLC1091	Arithium	81.613	8.39e-63	231
ASV_1750	PX351379	LLC1110	New Genus	82.716	3.22e-72	263
ASV_1751	PX351634	LLC3689	Cladosporium	87.619	2.25e-29	121
ASV_1752	PX351379	LLC1110	New Genus	84.036	4.27e-81	292
ASV_1753	PX351320	LLC1570	Minimedusa	91.525	3.97e-42	163
ASV_1754	PX351634	LLC3689	Cladosporium	91.87	7.17e-44	169
ASV_1756	PX351320	LLC1570	Minimedusa	91.429	6.07e-21	93.5
ASV_1757	PX351320	LLC1570	Minimedusa	94.915	8.05e-49	185
ASV_1758	PX351530	LLC2356	Westerdykella	91.509	3.43e-37	147
ASV_176	PX351379	LLC1110	New Genus	85.016	1.78e-84	303
ASV_1761	PX351470	LLC1665	Stephanonectria	92.79	4.88e-130	455
ASV_1763	PX351555	LLC3050	Alternaria	86.452	2.97e-92	329
ASV_1765	PX351564	LLC3109	Mortierella	89.431	8.75e-39	152
ASV_1766	PX351320	LLC1570	Minimedusa	92.754	2.87e-23	100
ASV_1767	PX351318	LLC1522	Minimedusa	75.758	3.1e-43	167
ASV_1768	PX351634	LLC3689	Cladosporium	93.814	4.25e-37	147
ASV_1769	PX351588	LLC3387	Ovatospora	94.822	1.03e-136	477
ASV_177	PX351465	LLC1543	Achroiostachys	90.031	1.84e-114	403
ASV_1770	PX351634	LLC3689	Cladosporium	94.792	3e-38	150
ASV_1772	PX351634	LLC3689	Cladosporium	94.792	3.16e-38	150
ASV_1773	PX351298	LLC1101	Chaetomium	87.464	5.43e-110	388
ASV_1774	PX351588	LLC3387	Ovatospora	94.212	6.23e-134	468
ASV_1775	PX351564	LLC3109	Mortierella	93.496	3.24e-48	183
ASV_1778	PX351303	LLC1140	Aureobasidium	95.283	9.29e-44	169
ASV_1779	PX351303	LLC1140	Aureobasidium	88	3.17e-28	117
ASV_1780	PX351634	LLC3689	Cladosporium	94.393	1.1e-42	165
ASV_1781	PX351634	LLC3689	Cladosporium	89.209	5.62e-45	172
ASV_1782	PX351533	LLC2389	Achroiostachys	88.088	3.03e-102	363
ASV_1784	PX351639	LLC3707	Culvaria	97.764	4.68e-155	538
ASV_1785	PX351517	LLC2278	Mortierella	99.504	0	732
ASV_1786	PX351303	LLC1140	Aureobasidium	93.578	3.22e-42	163
ASV_1788	PX351634	LLC3689	Cladosporium	92.754	8.71e-53	198
ASV_1789	PX351588	LLC3387	Ovatospora	100	9.71e-162	560
ASV_1790	PX351358	LLC954	Fusarium	96.407	6.56e-159	551
ASV_1792	PX351499	LLC2210	Neocosmospora	85.03	1.53e-90	324
ASV_1795	PX351493	LLC2146	Pyrenochaetopsis	85.612	1.32e-36	145
ASV_18	PX351634	LLC3689	Cladosporium	91.971	1.46e-50	191
ASV_180	PX351634	LLC3689	Cladosporium	95.833	6.93e-40	156
ASV_1804	PX351555	LLC3050	Alternaria	96.19	5.35e-45	172
ASV_1808	PX351379	LLC1110	New Genus	86.538	8.35e-93	331
ASV_1809	PX351051	LLC3496	Acremonium	96.61	1.24e-22	99
ASV_181	PX351303	LLC1140	Aureobasidium	94.495	2.57e-43	167
ASV_1812	PX351524	LLC2325	Fusarium	92.308	1.76e-124	436
ASV_1813	PX351634	LLC3689	Cladosporium	91.608	3.18e-52	196
ASV_1814	PX351530	LLC2356	Westerdykella	87.368	5.07e-26	110
ASV_1815	PX351320	LLC1570	Minimedusa	93.22	1.89e-45	174
ASV_1818	PX351375	LLC1091	Arithium	95.082	4.28e-51	193
ASV_1819	PX350863	LLC3156	Mortierella	93.519	1.66e-41	161
ASV_1822	PX351640	LLC3714	Culvaria	89.63	5.19e-45	172
ASV_1823	PX351303	LLC1140	Aureobasidium	81.169	6.64e-64	235
ASV_1824	PX351320	LLC1570	Minimedusa	89.6	1.66e-40	158
ASV_1826	PX351634	LLC3689	Cladosporium	91.753	3.35e-33	134
ASV_1828	PX351286	LLC847	Fusarium	95.556	2.57e-58	217
ASV_183	PX350863	LLC3156	Mortierella	89.72	3.15e-33	134
ASV_1830	PX350863	LLC3156	Mortierella	90.678	6.82e-40	156
ASV_1831	PX350863	LLC3156	Mortierella	94.286	1.53e-41	161
ASV_1832	PX351320	LLC1570	Minimedusa	95.146	3.8e-42	163
ASV_1833	PX350863	LLC3156	Mortierella	91.429	1.6e-36	145
ASV_1835	PX351331	LLC3038	Chaetomium	89.96	2.46e-88	316
ASV_1836	PX351634	LLC3689	Cladosporium	97.17	3.28e-47	180
ASV_1838	PX350863	LLC3156	Mortierella	89.831	3.13e-38	150
ASV_1840	PX351530	LLC2356	Westerdykella	91.509	3.44e-37	147
ASV_1841	PX351634	LLC3689	Cladosporium	95.833	6.75e-40	156
ASV_1844	PX351303	LLC1140	Aureobasidium	89.781	1.47e-45	174
ASV_1845	PX351331	LLC3038	Chaetomium	82.109	1.1e-66	244
ASV_1846	PX351555	LLC3050	Alternaria	89.781	5.37e-45	172
ASV_1847	PX351320	LLC1570	Minimedusa	94.872	3.12e-48	183
ASV_1849	PX351520	LLC2309	Humicola	91.333	4.7e-115	405
ASV_1850	PX351375	LLC1091	Arithium	81.931	9.01e-68	248
ASV_1851	PX351640	LLC3714	Culvaria	95.312	8.14e-24	102
ASV_1853	PX350863	LLC3156	Mortierella	92.661	2.02e-40	158
ASV_1855	PX351634	LLC3689	Cladosporium	92.647	1.14e-51	195
ASV_1857	PX351320	LLC1570	Minimedusa	93.333	4.82e-26	110
ASV_1858	PX351609	LLC3494	Albifimbria	93.277	4.79e-46	176
ASV_1859	PX351634	LLC3689	Cladosporium	96.226	1.66e-45	174
ASV_186	PX351578	LLC3222	Amesia	93.069	1.67e-124	436
ASV_1860	PX351534	LLC2392	Thievela	87.96	8.01e-98	348
ASV_1861	PX351051	LLC3496	Acremonium	95.312	1.03e-23	102
ASV_1862	PX351470	LLC1665	Stephanonectria	92.5	2.28e-128	449
ASV_1864	PX351331	LLC3038	Chaetomium	93.443	2.21e-128	449
ASV_1865	PX351320	LLC1570	Minimedusa	93.204	9.84e-39	152
ASV_1866	PX351287	LLC877	Paraconiothyrium	91.045	6.63e-20	89.8
ASV_1868	PX350863	LLC3156	Mortierella	89.286	1.02e-23	102
ASV_1869	PX350221	LLC1721	Thievela	96.764	2.79e-147	512
ASV_1871	PX351555	LLC3050	Alternaria	92.453	3.77e-38	150
ASV_1872	PX351507	LLC2244	Mortierella	84.058	6.14e-31	126
ASV_1873	PX351634	LLC3689	Cladosporium	88.462	4.91e-31	126
ASV_1874	PX351378	LLC1109	Zopfiella	95.455	2.44e-24	104
ASV_1876	PX351051	LLC3496	Acremonium	96.61	1.24e-22	99
ASV_1877	PX351378	LLC1109	Zopfiella	85.762	1.05e-86	311
ASV_1878	PX351634	LLC3689	Cladosporium	93.75	1.48e-36	145
ASV_188	PX351379	LLC1110	New Genus	83.861	3.06e-77	279
ASV_1880	PX351555	LLC3050	Alternaria	94.34	4.13e-42	163
ASV_1884	PX351283	LLC831	Ascochyta	96.599	4.15e-66	243
ASV_1885	PX351320	LLC1570	Minimedusa	88	7.81e-29	119
ASV_189	PX351283	LLC831	Ascochyta	95.05	4.58e-135	472
ASV_1891	PX351530	LLC2356	Westerdykella	87.654	5.17e-21	93.5
ASV_1893	PX351375	LLC1091	Arithium	81.734	1.17e-66	244
ASV_1894	PX351378	LLC1109	Zopfiella	87.667	1.04e-96	344
ASV_1895	PX351358	LLC954	Fusarium	83.607	5.02e-75	272
ASV_1896	PX351555	LLC3050	Alternaria	90.654	5.22e-36	143
ASV_1899	PX351068	LLC3604	Trichoderma	78.834	2.51e-53	200
ASV_19	PX351525	LLC2341	Phoma	100	2.71e-162	562
ASV_1900	PX350863	LLC3156	Mortierella	87.963	4.82e-31	126
ASV_1903	PX351320	LLC1570	Minimedusa	94.017	1.32e-46	178
ASV_1905	PX351374	LLC1073	Corynespora	89.362	2.39e-63	233
ASV_1907	PX351484	LLC1835	Fusarium	96.942	2.28e-158	549
ASV_1908	PX351318	LLC1522	Minimedusa	76.071	2.39e-44	171
ASV_1909	PX351634	LLC3689	Cladosporium	94.792	3.18e-38	150
ASV_191	PX351491	LLC2140	Acremonium	92.901	2.32e-133	466
ASV_1910	PX351320	LLC1570	Minimedusa	93.162	6.4e-45	172
ASV_1911	PX350863	LLC3156	Mortierella	95.652	1.38e-26	111
ASV_1912	PX351379	LLC1110	New Genus	84.936	2.33e-83	300
ASV_1913	PX351379	LLC1110	New Genus	85.531	1.08e-86	311
ASV_1914	PX351530	LLC2356	Westerdykella	98.662	2.7e-152	529
ASV_1915	PX351530	LLC2356	Westerdykella	94.34	1.28e-41	161
ASV_1916	PX351320	LLC1570	Minimedusa	94.017	1.45e-46	178
ASV_1917	PX351357	LLC947	Fusarium	89.928	4.21e-46	176
ASV_1918	PX351477	LLC1807	Curvularia	99.01	3.52e-156	542
ASV_1919	PX351303	LLC1140	Aureobasidium	93.578	1.4e-41	161
ASV_192	PX351634	LLC3689	Cladosporium	91.241	7.07e-49	185
ASV_1921	PX350490	LLC2261	Trichoderma	85.366	8.99e-93	331
ASV_1922	PX351320	LLC1570	Minimedusa	93.75	1.81e-36	145
ASV_1924	PX351578	LLC3222	Amesia	92.739	7.78e-123	431
ASV_1926	PX351530	LLC2356	Westerdykella	86.139	1.78e-89	320
ASV_1927	PX351320	LLC1570	Minimedusa	94.017	1.31e-46	178
ASV_1928	PX351374	LLC1073	Corynespora	92.045	4.02e-66	243
ASV_1929	PX351634	LLC3689	Cladosporium	87.619	2.24e-29	121
ASV_1930	PX351320	LLC1570	Minimedusa	89	6.61e-30	122
ASV_1931	PX351286	LLC847	Fusarium	96.296	5.52e-60	222
ASV_1932	PX350863	LLC3156	Mortierella	90.826	4.56e-37	147
ASV_1933	PX351379	LLC1110	New Genus	86.802	4.14e-56	209
ASV_1936	PX351320	LLC1570	Minimedusa	91.781	2.88e-23	100
ASV_1937	PX351374	LLC1073	Corynespora	86.984	1.76e-94	337
ASV_1938	PX351477	LLC1807	Curvularia	90.728	7.89e-113	398
ASV_1939	PX351530	LLC2356	Westerdykella	95.283	2.78e-43	167
ASV_194	PX351564	LLC3109	Mortierella	89.516	7.46e-40	156
ASV_1941	PX350863	LLC3156	Mortierella	93.333	7.1e-40	156
ASV_1943	PX351320	LLC1570	Minimedusa	96.117	8.16e-44	169
ASV_1944	PX351437	LLC1297	Leptosphaerulina	93.388	4.46e-46	176
ASV_1945	PX351283	LLC831	Ascochyta	89.706	1.5e-45	174
ASV_1946	PX351539	LLC2960	Chaetomium	86.799	1.05e-91	327
ASV_1947	PX351609	LLC3494	Albifimbria	79.012	1.95e-54	204
ASV_1949	PX351320	LLC1570	Minimedusa	75.949	1.86e-45	174
ASV_195	PX350863	LLC3156	Mortierella	91.453	1.45e-41	161
ASV_1950	PX351375	LLC1091	Arithium	80.818	3.23e-62	230
ASV_1951	PX350863	LLC3156	Mortierella	92.661	2.06e-40	158
ASV_1952	PX351634	LLC3689	Cladosporium	97.17	3.21e-47	180
ASV_1953	PX351640	LLC3714	Culvaria	97.015	4.39e-27	113
ASV_1954	PX351303	LLC1140	Aureobasidium	81.169	3.04e-62	230
ASV_1955	PX351378	LLC1109	Zopfiella	82.06	8.33e-68	248
ASV_1957	PX351374	LLC1073	Corynespora	91.453	1.2e-41	161
ASV_1961	PX351609	LLC3494	Albifimbria	93.496	2.86e-48	183
ASV_1962	PX351385	LLC1144	Ascochyta	97.377	2.13e-148	516
ASV_1965	PX351530	LLC2356	Westerdykella	95.283	2.75e-43	167
ASV_1968	PX351320	LLC1570	Minimedusa	92.308	2.93e-43	167
ASV_1969	PX351303	LLC1140	Aureobasidium	93.443	3.23e-47	180
ASV_197	PX351634	LLC3689	Cladosporium	89.865	1.95e-49	187
ASV_1974	PX351634	LLC3689	Cladosporium	92.381	2.9e-38	150
ASV_1976	PX351512	LLC2253	Fusarium	84.783	3.21e-87	313
ASV_1977	PX351383	LLC1141	Ascochyta	86.731	2.31e-93	333
ASV_1978	PX351437	LLC1297	Leptosphaerulina	95.238	8.38e-83	298
ASV_1979	PX351634	LLC3689	Cladosporium	94.792	3.16e-38	150
ASV_198	PX351470	LLC1665	Stephanonectria	92.5	2.27e-128	449
ASV_1980	PX351645	LLC3864	Fusarium	99.679	4.63e-165	571
ASV_1981	PX351283	LLC831	Ascochyta	97.5	5.59e-55	206
ASV_1983	PX351507	LLC2244	Mortierella	93.333	1.5e-46	178
ASV_1984	PX351634	LLC3689	Cladosporium	90.441	3.08e-47	180
ASV_1985	PX351462	LLC1468	Trichoderma	100	4.69e-170	588
ASV_1986	PX351298	LLC1101	Chaetomium	89.869	2.23e-108	383
ASV_1987	PX351320	LLC1570	Minimedusa	93.162	6.23e-45	172
ASV_1988	PX351320	LLC1570	Minimedusa	91.525	4.01e-42	163
ASV_199	PX351555	LLC3050	Alternaria	94.34	3.81e-42	163
ASV_1990	PX350863	LLC3156	Mortierella	92.727	5.62e-41	159
ASV_1991	PX350221	LLC1721	Thievela	91.798	8.25e-123	431
ASV_1992	PX351298	LLC1101	Chaetomium	89.783	1.4e-115	407
ASV_1993	PX351634	LLC3689	Cladosporium	91.304	2.02e-49	187
ASV_1994	PX351320	LLC1570	Minimedusa	93.162	6.23e-45	172
ASV_1997	PX351320	LLC1570	Minimedusa	85.024	2.99e-53	200
ASV_2	PX351499	LLC2210	Neocosmospora	100	4.69e-170	588
ASV_20	PX351283	LLC831	Ascochyta	86.774	3.77e-91	326
ASV_2001	PX351634	LLC3689	Cladosporium	87.619	6.54e-30	122
ASV_2002	PX351051	LLC3496	Acremonium	95.455	7.54e-25	106
ASV_2003	PX351564	LLC3109	Mortierella	93.388	3.85e-47	180
ASV_2006	PX351530	LLC2356	Westerdykella	95.283	2.76e-43	167
ASV_2007	PX351477	LLC1807	Curvularia	96.7	5.95e-144	501
ASV_2008	PX350863	LLC3156	Mortierella	93.636	1.3e-42	165
ASV_2009	PX351374	LLC1073	Corynespora	86.392	1.07e-91	327
ASV_201	PX349901	LLC1260	Volutella	100	1.02e-171	593
ASV_2010	PX351520	LLC2309	Humicola	91.694	1.01e-116	411
ASV_2011	PX351357	LLC947	Fusarium	99.677	5.95e-164	568
ASV_2012	PX351634	LLC3689	Cladosporium	91.971	1.46e-50	191
ASV_2013	PX351320	LLC1570	Minimedusa	91.429	6.2e-21	93.5
ASV_2017	PX351320	LLC1570	Minimedusa	93.162	6.25e-45	172
ASV_2019	PX351283	LLC831	Ascochyta	87.582	1.34e-95	340
ASV_202	PX351524	LLC2325	Fusarium	98.077	4.69e-155	538
ASV_2020	PX351639	LLC3707	Culvaria	94.322	2.27e-138	483
ASV_2023	PX351303	LLC1140	Aureobasidium	89.781	1.48e-45	174
ASV_2024	PX351303	LLC1140	Aureobasidium	81.23	1.86e-64	237
ASV_2025	PX351499	LLC2210	Neocosmospora	88.994	6.38e-109	385
ASV_2026	PX351303	LLC1140	Aureobasidium	81.877	8.59e-68	248
ASV_2028	PX351378	LLC1109	Zopfiella	95.652	7.67e-138	481
ASV_2029	PX351524	LLC2325	Fusarium	92.652	1.06e-126	444
ASV_203	PX351634	LLC3689	Cladosporium	93.814	4.35e-37	147
ASV_2030	PX351320	LLC1570	Minimedusa	92	1.67e-35	141
ASV_2032	PX351640	LLC3714	Culvaria	87.407	1.9e-39	154
ASV_2033	PX351320	LLC1570	Minimedusa	96.117	8.28e-44	169
ASV_2037	PX351303	LLC1140	Aureobasidium	93.75	2.2e-43	167
ASV_2039	PX351379	LLC1110	New Genus	91.558	4.85e-120	422
ASV_204	PX351378	LLC1109	Zopfiella	96.99	1.64e-144	503
ASV_2040	PX351640	LLC3714	Culvaria	90.37	1.11e-46	178
ASV_2041	PX351303	LLC1140	Aureobasidium	92.5	1.99e-44	171
ASV_2042	PX351640	LLC3714	Culvaria	95.652	1.45e-26	111
ASV_2046	PX351320	LLC1570	Minimedusa	91.429	6.2e-21	93.5
ASV_2047	PX351320	LLC1570	Minimedusa	93.162	6.08e-45	172
ASV_2048	PX351303	LLC1140	Aureobasidium	93.578	1.32e-41	161
ASV_205	PX351634	LLC3689	Cladosporium	95.833	6.84e-40	156
ASV_2052	PX351379	LLC1110	New Genus	83.871	2.34e-78	283
ASV_2053	PX351530	LLC2356	Westerdykella	83.766	3.9e-76	276
ASV_2054	PX350863	LLC3156	Mortierella	88.793	1.88e-35	141
ASV_2056	PX351303	LLC1140	Aureobasidium	93.443	3.6e-47	180
ASV_2057	PX351358	LLC954	Fusarium	100	9.61e-157	544
ASV_2058	PX351634	LLC3689	Cladosporium	96.226	1.59e-45	174
ASV_2059	PX351303	LLC1140	Aureobasidium	95.714	1.41e-60	224
ASV_206	PX351634	LLC3689	Cladosporium	90.541	4.24e-51	193
ASV_2060	PX351320	LLC1570	Minimedusa	93.162	6.25e-45	172
ASV_2063	PX351634	LLC3689	Cladosporium	87.619	2.25e-29	121
ASV_2066	PX351634	LLC3689	Cladosporium	93.814	4.01e-37	147
ASV_2067	PX351465	LLC1543	Achroiostachys	89.908	5.22e-115	405
ASV_2068	PX351499	LLC2210	Neocosmospora	97.72	3.27e-152	529
ASV_2069	PX351634	LLC3689	Cladosporium	92.029	4.12e-51	193
ASV_2071	PX351512	LLC2253	Fusarium	94.322	2.93e-137	479
ASV_2075	PX351379	LLC1110	New Genus	86.859	1.79e-94	337
ASV_2077	PX351640	LLC3714	Culvaria	97.101	3.02e-28	117
ASV_208	PX351555	LLC3050	Alternaria	100	2.11e-163	566
ASV_2081	PX351465	LLC1543	Achroiostachys	90.491	8.65e-118	414
ASV_2082	PX351437	LLC1297	Leptosphaerulina	92.8	3.37e-47	180
ASV_2083	PX351634	LLC3689	Cladosporium	94.161	4.12e-56	209
ASV_2084	PX351563	LLC3108	Fusarium	85.714	2.34e-88	316
ASV_2085	PX351512	LLC2253	Fusarium	84.472	1.5e-85	307
ASV_2088	PX351555	LLC3050	Alternaria	90.58	3.21e-47	180
ASV_209	PX351320	LLC1570	Minimedusa	93.162	6.23e-45	172
ASV_2091	PX350863	LLC3156	Mortierella	94.231	6.23e-41	159
ASV_2092	PX351320	LLC1570	Minimedusa	92.308	2.86e-43	167
ASV_2097	PX351437	LLC1297	Leptosphaerulina	93.388	4.41e-46	176
ASV_2098	PX350221	LLC1721	Thievela	81.04	5.53e-65	239
ASV_2099	PX351578	LLC3222	Amesia	97.049	9.96e-147	510
ASV_21	PX351555	LLC3050	Alternaria	96.19	5.35e-45	172
ASV_210	PX351374	LLC1073	Corynespora	86.984	1.76e-94	337
ASV_2100	PX351320	LLC1570	Minimedusa	93.162	6.04e-45	172
ASV_2102	PX351634	LLC3689	Cladosporium	93.814	4.04e-37	147
ASV_2105	PX351634	LLC3689	Cladosporium	92.029	4.21e-51	193
ASV_2108	PX351530	LLC2356	Westerdykella	86.538	1.03e-27	115
ASV_2109	PX351283	LLC831	Ascochyta	88.235	3.78e-101	359
ASV_211	PX351520	LLC2309	Humicola	90	2.2e-108	383
ASV_2110	PX351051	LLC3496	Acremonium	94.03	9.21e-24	102
ASV_2111	PX351283	LLC831	Ascochyta	96.721	1.29e-145	507
ASV_2112	PX350863	LLC3156	Mortierella	94	7.8e-39	152
ASV_2113	PX351555	LLC3050	Alternaria	91.892	2.29e-39	154
ASV_2114	PX351051	LLC3496	Acremonium	95.385	2.92e-24	104
ASV_2116	PX351499	LLC2210	Neocosmospora	99.077	6.88e-169	584
ASV_2117	PX351631	LLC3680	Cladosporium	97.643	3.49e-146	508
ASV_2118	PX351634	LLC3689	Cladosporium	95	1.98e-40	158
ASV_2119	PX351530	LLC2356	Westerdykella	90.97	2.19e-113	399
ASV_212	PX350863	LLC3156	Mortierella	89.744	3.12e-38	150
ASV_2121	PX350863	LLC3156	Mortierella	92.241	4.3e-42	163
ASV_2122	PX351283	LLC831	Ascochyta	88.274	1.35e-100	357
ASV_2123	PX351051	LLC3496	Acremonium	96.61	1.22e-22	99
ASV_2128	PX351357	LLC947	Fusarium	88.571	2.64e-43	167
ASV_2129	PX351303	LLC1140	Aureobasidium	95.714	1.41e-60	224
ASV_213	PX351298	LLC1101	Chaetomium	89.32	1.06e-106	377
ASV_2130	PX351379	LLC1110	New Genus	82.716	3.23e-72	263
ASV_2131	PX351051	LLC3496	Acremonium	95.455	7.5e-25	106
ASV_2135	PX351564	LLC3109	Mortierella	89.256	8.87e-39	152
ASV_2138	PX351320	LLC1570	Minimedusa	93.162	6.14e-45	172
ASV_2139	PX351524	LLC2325	Fusarium	93.811	1.31e-130	457
ASV_2141	PX351303	LLC1140	Aureobasidium	92.708	2.3e-34	137
ASV_2143	PX351477	LLC1807	Curvularia	89.216	1.72e-104	370
ASV_2144	PX351499	LLC2210	Neocosmospora	98.344	8.55e-153	531
ASV_2145	PX351493	LLC2146	Pyrenochaetopsis	99.664	2.67e-157	545
ASV_2147	PX350863	LLC3156	Mortierella	89.286	1.02e-23	102
ASV_2149	PX351320	LLC1570	Minimedusa	94.286	6.1e-25	106
ASV_215	PX351609	LLC3494	Albifimbria	92.879	3e-132	462
ASV_2150	PX351320	LLC1570	Minimedusa	94.915	8.89e-49	185
ASV_2151	PX351379	LLC1110	New Genus	85.304	3.07e-87	313
ASV_2152	PX351303	LLC1140	Aureobasidium	95.37	6.7e-45	172
ASV_2153	PX351311	LLC1258	Acremonium	86.765	3.32e-102	363
ASV_2156	PX351357	LLC947	Fusarium	92.424	8.44e-49	185
ASV_2158	PX351303	LLC1140	Aureobasidium	82.201	5.15e-70	255
ASV_216	PX351379	LLC1110	New Genus	85.209	5.01e-85	305
ASV_2160	PX351311	LLC1258	Acremonium	82.102	1.66e-75	274
ASV_2163	PX351378	LLC1109	Zopfiella	84.641	1.08e-81	294
ASV_2166	PX351385	LLC1144	Ascochyta	99.01	3.51e-156	542
ASV_2167	PX351374	LLC1073	Corynespora	87.302	3.79e-96	342
ASV_2168	PX351634	LLC3689	Cladosporium	94.444	9.4e-43	165
ASV_2169	PX350221	LLC1721	Thievela	91.64	1.71e-119	420
ASV_217	PX351375	LLC1091	Arithium	83.333	5.17e-75	272
ASV_2170	PX351303	LLC1140	Aureobasidium	81.41	1.45e-65	241
ASV_2171	PX351303	LLC1140	Aureobasidium	95.775	3.29e-62	230
ASV_2172	PX351331	LLC3038	Chaetomium	90.397	3.67e-111	392
ASV_2174	PX351298	LLC1101	Chaetomium	87.417	3.75e-96	342
ASV_2175	PX351609	LLC3494	Albifimbria	93.277	4.7e-46	176
ASV_2176	PX351507	LLC2244	Mortierella	84.173	3.81e-102	363
ASV_2177	PX351320	LLC1570	Minimedusa	88	7.57e-29	119
ASV_2179	PX351051	LLC3496	Acremonium	99.688	1.7e-169	586
ASV_2184	PX351634	LLC3689	Cladosporium	95.37	6.47e-45	172
ASV_2185	PX351320	LLC1570	Minimedusa	92.661	1.88e-40	158
ASV_2188	PX351051	LLC3496	Acremonium	95.385	2.91e-24	104
ASV_2189	PX351493	LLC2146	Pyrenochaetopsis	98.993	2.07e-153	532
ASV_219	PX351533	LLC2389	Achroiostachys	88.05	3.02e-102	363
ASV_2191	PX351303	LLC1140	Aureobasidium	94.495	2.56e-43	167
ASV_2192	PX351283	LLC831	Ascochyta	87.296	1.06e-96	344
ASV_2193	PX351283	LLC831	Ascochyta	96.393	6.01e-144	501
ASV_2195	PX351634	LLC3689	Cladosporium	88.991	2.8e-33	134
ASV_2196	PX351051	LLC3496	Acremonium	95.385	2.86e-24	104
ASV_2197	PX351320	LLC1570	Minimedusa	95.192	4.75e-42	163
ASV_2198	PX351530	LLC2356	Westerdykella	87.255	4.11e-27	113
ASV_2199	PX351374	LLC1073	Corynespora	90.678	5.66e-40	156
ASV_220	PX351298	LLC1101	Chaetomium	89.968	4.9e-110	388
ASV_2200	PX351530	LLC2356	Westerdykella	86.822	4.78e-36	143
ASV_2201	PX351634	LLC3689	Cladosporium	91.971	1.5e-50	191
ASV_2202	PX351051	LLC3496	Acremonium	95.385	2.89e-24	104
ASV_2204	PX351375	LLC1091	Arithium	83.75	3.17e-77	279
ASV_2205	PX351320	LLC1570	Minimedusa	92.661	1.88e-40	158
ASV_2206	PX351634	LLC3689	Cladosporium	89.781	1.56e-45	174
ASV_2207	PX351634	LLC3689	Cladosporium	93.684	5.05e-36	143
ASV_2209	PX351320	LLC1570	Minimedusa	92.661	1.88e-40	158
ASV_2210	PX351507	LLC2244	Mortierella	89.32	1.63e-30	124
ASV_2215	PX351530	LLC2356	Westerdykella	95.283	2.77e-43	167
ASV_2216	PX351634	LLC3689	Cladosporium	96.226	1.5e-45	174
ASV_2217	PX351477	LLC1807	Curvularia	90.645	1.77e-114	403
ASV_2218	PX351555	LLC3050	Alternaria	92.523	2.28e-39	154
ASV_2221	PX351358	LLC954	Fusarium	84.244	8.47e-78	281
ASV_2223	PX350863	LLC3156	Mortierella	90.09	4.78e-36	143
ASV_2226	PX351530	LLC2356	Westerdykella	83.442	1.81e-74	270
ASV_2227	PX351530	LLC2356	Westerdykella	91.509	3.43e-37	147
ASV_2228	PX351524	LLC2325	Fusarium	86.218	3.9e-91	326
ASV_2229	PX351303	LLC1140	Aureobasidium	82.201	1.84e-69	254
ASV_2230	PX351320	LLC1570	Minimedusa	94.017	1.37e-46	178
ASV_2234	PX351320	LLC1570	Minimedusa	94.915	8.12e-49	185
ASV_2236	PX351303	LLC1140	Aureobasidium	94.495	2.57e-43	167
ASV_2238	PX351499	LLC2210	Neocosmospora	86.728	6.74e-99	351
ASV_2239	PX351375	LLC1091	Arithium	84.277	5.24e-80	289
ASV_224	PX351298	LLC1101	Chaetomium	90.759	2.21e-113	399
ASV_2240	PX351507	LLC2244	Mortierella	84.337	2.29e-104	370
ASV_2245	PX351379	LLC1110	New Genus	89.935	4.83e-110	388
ASV_2246	PX350863	LLC3156	Mortierella	92.754	3.15e-23	100
ASV_2247	PX351285	LLC837	Fusarium	99.663	9.58e-157	544
ASV_2248	PX351437	LLC1297	Leptosphaerulina	93.388	4.4e-46	176
ASV_225	PX351320	LLC1570	Minimedusa	96.117	8.08e-44	169
ASV_2250	PX351051	LLC3496	Acremonium	95.385	2.89e-24	104
ASV_2251	PX351588	LLC3387	Ovatospora	90.909	8.45e-118	414
ASV_2252	PX351477	LLC1807	Curvularia	91.262	8.17e-118	414
ASV_2253	PX351588	LLC3387	Ovatospora	93.092	4.65e-125	438
ASV_2254	PX351634	LLC3689	Cladosporium	97.17	3.21e-47	180
ASV_2255	PX351318	LLC1522	Minimedusa	79.54	8.25e-69	252
ASV_2256	PX351634	LLC3689	Cladosporium	86.667	8.83e-38	148
ASV_2258	PX351640	LLC3714	Culvaria	94.03	9.01e-24	102
ASV_226	PX351379	LLC1110	New Genus	86.022	1.16e-51	195
ASV_2264	PX351311	LLC1258	Acremonium	83.988	1.95e-84	303
ASV_2265	PX351311	LLC1258	Acremonium	84.29	4.18e-86	309
ASV_2266	PX350863	LLC3156	Mortierella	95.652	1.51e-26	111
ASV_2269	PX351283	LLC831	Ascochyta	96.599	4.12e-66	243
ASV_227	PX351370	LLC1043	Peyronella	99.669	1.62e-159	553
ASV_2270	PX351517	LLC2278	Mortierella	95.833	5.87e-51	193
ASV_2272	PX351470	LLC1665	Stephanonectria	92.5	2.27e-128	449
ASV_2273	PX351374	LLC1073	Corynespora	88.889	2.63e-48	183
ASV_2274	PX351634	LLC3689	Cladosporium	86.792	2.83e-28	117
ASV_2275	PX351320	LLC1570	Minimedusa	93.162	6.25e-45	172
ASV_2277	PX351378	LLC1109	Zopfiella	92	2.17e-118	416
ASV_2279	PX351634	LLC3689	Cladosporium	94.792	3.49e-38	150
ASV_228	PX351290	LLC894	Phoma-Like Genus	86.817	8.23e-93	331
ASV_2281	PX351375	LLC1091	Arithium	95.745	1.55e-60	224
ASV_2282	PX351477	LLC1807	Curvularia	89.216	1.72e-104	370
ASV_2286	PX350863	LLC3156	Mortierella	99.749	0	730
ASV_2288	PX351499	LLC2210	Neocosmospora	99.686	2.18e-168	582
ASV_229	PX351303	LLC1140	Aureobasidium	95.283	7.77e-44	169
ASV_2292	PX351303	LLC1140	Aureobasidium	83.388	5.02e-75	272
ASV_2293	PX351374	LLC1073	Corynespora	92.857	1.83e-59	220
ASV_2294	PX351320	LLC1570	Minimedusa	92.754	2.88e-23	100
ASV_2295	PX351634	LLC3689	Cladosporium	94.792	3.41e-38	150
ASV_2297	PX351303	LLC1140	Aureobasidium	96.296	1.57e-46	178
ASV_2299	PX351320	LLC1570	Minimedusa	93.162	6.36e-45	172
ASV_23	PX351303	LLC1140	Aureobasidium	84.295	1.81e-79	287
ASV_230	PX351303	LLC1140	Aureobasidium	92.5	1.98e-44	171
ASV_2301	PX351374	LLC1073	Corynespora	91.453	1.19e-41	161
ASV_2303	PX351303	LLC1140	Aureobasidium	90.164	1.7e-40	158
ASV_2306	PX351374	LLC1073	Corynespora	90.674	6.69e-69	252
ASV_2307	PX351534	LLC2392	Thievela	89.251	1.36e-105	374
ASV_2309	PX351634	LLC3689	Cladosporium	93.814	4.03e-37	147
ASV_231	PX350863	LLC3156	Mortierella	89.744	3.12e-38	150
ASV_2311	PX351534	LLC2392	Thievela	87.043	2.24e-93	333
ASV_2312	PX350863	LLC3156	Mortierella	86.777	9.85e-33	132
ASV_2313	PX351385	LLC1144	Ascochyta	87.296	1.06e-96	344
ASV_2314	PX351320	LLC1570	Minimedusa	84.762	9.21e-24	102
ASV_2315	PX351524	LLC2325	Fusarium	92.308	1.76e-124	436
ASV_2316	PX351634	LLC3689	Cladosporium	95.312	1.92e-54	204
ASV_2318	PX351283	LLC831	Ascochyta	95.082	3.61e-136	475
ASV_2319	PX351634	LLC3689	Cladosporium	98.095	2.69e-48	183
ASV_232	PX351507	LLC2244	Mortierella	83.732	1.8e-100	357
ASV_2320	PX351320	LLC1570	Minimedusa	91.525	1.53e-41	161
ASV_2322	PX351578	LLC3222	Amesia	91.475	2.85e-117	412
ASV_2323	PX351530	LLC2356	Westerdykella	86.538	9.89e-28	115
ASV_2324	PX351507	LLC2244	Mortierella	99.252	0	725
ASV_2325	PX351303	LLC1140	Aureobasidium	94.495	2.93e-43	167
ASV_2326	PX351303	LLC1140	Aureobasidium	93.519	1.68e-41	161
ASV_2327	PX351520	LLC2309	Humicola	83.882	1.37e-75	274
ASV_2328	PX351470	LLC1665	Stephanonectria	92.5	2.27e-128	449
ASV_233	PX351379	LLC1110	New Genus	85.256	5.01e-85	305
ASV_2331	PX351331	LLC3038	Chaetomium	96.491	7.21e-50	189
ASV_2334	PX351303	LLC1140	Aureobasidium	92.248	1.14e-47	182
ASV_2338	PX351634	LLC3689	Cladosporium	93	4.52e-37	147
ASV_2339	PX351530	LLC2356	Westerdykella	90.4	1.55e-40	158
ASV_234	PX351437	LLC1297	Leptosphaerulina	94.318	2.4e-73	267
ASV_2340	PX351634	LLC3689	Cladosporium	89.916	8.85e-39	152
ASV_2343	PX351530	LLC2356	Westerdykella	92.453	2.78e-38	150
ASV_2344	PX351320	LLC1570	Minimedusa	96.117	8.06e-44	169
ASV_2345	PX351374	LLC1073	Corynespora	85.849	2.31e-88	316
ASV_2346	PX351303	LLC1140	Aureobasidium	98.344	7.59e-153	531
ASV_2347	PX350863	LLC3156	Mortierella	92.553	9.45e-34	135
ASV_2348	PX351298	LLC1101	Chaetomium	90.291	1.05e-111	394
ASV_235	PX351286	LLC847	Fusarium	89.552	1.84e-44	171
ASV_2350	PX351534	LLC2392	Thievela	88.119	2.24e-98	350
ASV_2353	PX350863	LLC3156	Mortierella	89.286	1.04e-23	102
ASV_2354	PX350863	LLC3156	Mortierella	87.5	2.28e-30	124
ASV_2357	PX350863	LLC3156	Mortierella	90.826	4.78e-37	147
ASV_2358	PX350863	LLC3156	Mortierella	87.5	2e-30	124
ASV_2359	PX351546	LLC3002	Bipolaris	86.527	1.15e-96	344
ASV_236	PX351379	LLC1110	New Genus	86.971	1.38e-95	340
ASV_2361	PX351320	LLC1570	Minimedusa	93.204	8.04e-39	152
ASV_2362	PX351379	LLC1110	New Genus	90.554	2.22e-113	399
ASV_2364	PX351520	LLC2309	Humicola	91.667	1.01e-116	411
ASV_2366	PX351318	LLC1522	Minimedusa	75.758	3.11e-43	167
ASV_2367	PX351303	LLC1140	Aureobasidium	81.494	6.51e-64	235
ASV_2368	PX351379	LLC1110	New Genus	92.233	8.03e-123	431
ASV_2370	PX351298	LLC1101	Chaetomium	89.769	7.94e-108	381
ASV_2372	PX351358	LLC954	Fusarium	99.682	3.65e-166	575
ASV_2373	PX350863	LLC3156	Mortierella	91.429	1.65e-36	145
ASV_2375	PX351374	LLC1073	Corynespora	89.894	5.13e-65	239
ASV_2378	PX351375	LLC1091	Arithium	85.397	1.11e-86	311
ASV_238	PX351331	LLC3038	Chaetomium	92.105	3.7e-121	425
ASV_2381	PX351051	LLC3496	Acremonium	95.455	7.56e-25	106
ASV_2382	PX351530	LLC2356	Westerdykella	85.531	3.08e-87	313
ASV_2383	PX351530	LLC2356	Westerdykella	82.848	3.08e-72	263
ASV_2384	PX351303	LLC1140	Aureobasidium	95.37	6.7e-45	172
ASV_2385	PX351374	LLC1073	Corynespora	89.116	9.42e-48	182
ASV_2389	PX351374	LLC1073	Corynespora	91.453	1.22e-41	161
ASV_239	PX351634	LLC3689	Cladosporium	95.833	6.93e-40	156
ASV_2390	PX351634	LLC3689	Cladosporium	91.304	1.96e-49	187
ASV_2391	PX351383	LLC1141	Ascochyta	87.379	1.07e-96	344
ASV_2392	PX351320	LLC1570	Minimedusa	92	1.67e-35	141
ASV_2393	PX351634	LLC3689	Cladosporium	88.235	1.12e-41	161
ASV_2395	PX351634	LLC3689	Cladosporium	87.619	6.48e-30	122
ASV_2396	PX351634	LLC3689	Cladosporium	91.667	3.2e-33	134
ASV_2397	PX351298	LLC1101	Chaetomium	87.926	1.42e-105	374
ASV_2398	PX351634	LLC3689	Cladosporium	91.971	1.47e-50	191
ASV_24	PX351361	LLC998	Stagonosporopsis	88.026	3.86e-101	359
ASV_2400	PX351634	LLC3689	Cladosporium	92.391	1.18e-32	132
ASV_2401	PX351303	LLC1140	Aureobasidium	93.578	1.32e-41	161
ASV_2402	PX351634	LLC3689	Cladosporium	93.814	4.05e-37	147
ASV_2403	PX351634	LLC3689	Cladosporium	85.099	2.95e-82	296
ASV_2404	PX351379	LLC1110	New Genus	83.596	3.97e-76	276
ASV_2405	PX351524	LLC2325	Fusarium	98.282	1.08e-146	510
ASV_2406	PX351051	LLC3496	Acremonium	95.385	2.98e-24	104
ASV_2408	PX351303	LLC1140	Aureobasidium	94.444	2.99e-43	167
ASV_2410	PX350863	LLC3156	Mortierella	83.495	1.67e-20	91.6
ASV_2411	PX351374	LLC1073	Corynespora	100	1.28e-165	573
ASV_2414	PX351320	LLC1570	Minimedusa	93.162	6.19e-45	172
ASV_2415	PX351634	LLC3689	Cladosporium	90.58	3.87e-47	180
ASV_2416	PX351634	LLC3689	Cladosporium	87.619	6.52e-30	122
ASV_2417	PX351320	LLC1570	Minimedusa	92.661	1.91e-40	158
ASV_242	PX351530	LLC2356	Westerdykella	85.902	8.26e-88	315
ASV_2421	PX351374	LLC1073	Corynespora	92.466	1.45e-55	207
ASV_2422	PX351634	LLC3689	Cladosporium	92.523	2.24e-39	154
ASV_2423	PX351320	LLC1570	Minimedusa	93.162	6.53e-45	172
ASV_2425	PX351530	LLC2356	Westerdykella	91.03	2.19e-113	399
ASV_2426	PX350863	LLC3156	Mortierella	90	5.11e-36	143
ASV_2427	PX351598	LLC3456	Trichoderma	84.591	1.84e-84	303
ASV_2428	PX351507	LLC2244	Mortierella	83.452	2.38e-99	353
ASV_2429	PX351303	LLC1140	Aureobasidium	91.589	1.05e-37	148
ASV_2432	PX351051	LLC3496	Acremonium	93.939	3.46e-23	100
ASV_2433	PX351555	LLC3050	Alternaria	94.34	3.69e-42	163
ASV_2437	PX351477	LLC1807	Curvularia	97.342	9.82e-147	510
ASV_2438	PX351378	LLC1109	Zopfiella	87.96	8.01e-98	348
ASV_2439	PX351296	LLC978	Lophotrichus	93.388	3.68e-47	180
ASV_244	PX351374	LLC1073	Corynespora	91.525	5.11e-65	239
ASV_2441	PX351634	LLC3689	Cladosporium	87.156	6.17e-30	122
ASV_2444	PX351331	LLC3038	Chaetomium	92.053	1.68e-119	420
ASV_2445	PX351320	LLC1570	Minimedusa	75.696	8.66e-44	169
ASV_2447	PX351320	LLC1570	Minimedusa	92	1.67e-35	141
ASV_2448	PX351437	LLC1297	Leptosphaerulina	85.143	1.54e-45	174
ASV_245	PX351283	LLC831	Ascochyta	86.731	3.77e-91	326
ASV_2451	PX350863	LLC3156	Mortierella	97.101	3.39e-28	117
ASV_2455	PX351555	LLC3050	Alternaria	90.58	3.18e-47	180
ASV_2456	PX351320	LLC1570	Minimedusa	97.458	8.19e-54	202
ASV_2457	PX350863	LLC3156	Mortierella	90.826	4.68e-37	147
ASV_2458	PX351320	LLC1570	Minimedusa	92.174	1.49e-41	161
ASV_246	PX351530	LLC2356	Westerdykella	85.902	8.26e-88	315
ASV_2461	PX351530	LLC2356	Westerdykella	95.238	2.73e-43	167
ASV_2462	PX351320	LLC1570	Minimedusa	86.275	2.37e-25	108
ASV_2463	PX351320	LLC1570	Minimedusa	91	8e-34	135
ASV_2464	PX351320	LLC1570	Minimedusa	92	1.67e-35	141
ASV_2466	PX351051	LLC3496	Acremonium	96.61	1.24e-22	99
ASV_2468	PX351530	LLC2356	Westerdykella	94.792	3.7e-38	150
ASV_2469	PX351634	LLC3689	Cladosporium	96.226	1.5e-45	174
ASV_247	PX351555	LLC3050	Alternaria	90.654	5.57e-36	143
ASV_2470	PX351524	LLC2325	Fusarium	97.727	8.79e-153	531
ASV_2471	PX351320	LLC1570	Minimedusa	93.162	6.38e-45	172
ASV_2477	PX351477	LLC1807	Curvularia	87.255	1.74e-94	337
ASV_2478	PX351375	LLC1091	Arithium	85.531	3.9e-86	309
ASV_248	PX350221	LLC1721	Thievela	91.346	2.23e-118	416
ASV_2481	PX351320	LLC1570	Minimedusa	92.661	1.86e-40	158
ASV_2482	PX350863	LLC3156	Mortierella	88.571	6.48e-30	122
ASV_2483	PX351517	LLC2278	Mortierella	94.118	1.34e-47	182
ASV_2484	PX351303	LLC1140	Aureobasidium	94.495	2.57e-43	167
ASV_2487	PX351318	LLC1522	Minimedusa	75.758	8.66e-44	169
ASV_2489	PX351303	LLC1140	Aureobasidium	78.638	2e-54	204
ASV_249	PX351639	LLC3707	Culvaria	96.805	1.68e-149	520
ASV_2490	PX351634	LLC3689	Cladosporium	91.912	1.47e-50	191
ASV_2491	PX351477	LLC1807	Curvularia	87.908	8.06e-98	348
ASV_2492	PX351320	LLC1570	Minimedusa	94.915	8.1e-49	185
ASV_2495	PX351303	LLC1140	Aureobasidium	81.09	6.76e-64	235
ASV_2497	PX351634	LLC3689	Cladosporium	92.754	9.3e-53	198
ASV_2498	PX351634	LLC3689	Cladosporium	91.971	1.54e-50	191
ASV_25	PX351286	LLC847	Fusarium	91.045	8.6e-48	182
ASV_250	PX351634	LLC3689	Cladosporium	94.792	3.16e-38	150
ASV_2502	PX351530	LLC2356	Westerdykella	95.283	2.83e-43	167
ASV_2504	PX351555	LLC3050	Alternaria	92.793	4.79e-41	159
ASV_2506	PX351286	LLC847	Fusarium	89.552	1.87e-44	171
ASV_2508	PX350863	LLC3156	Mortierella	95.652	1.53e-26	111
ASV_2509	PX351555	LLC3050	Alternaria	93.506	4.76e-130	455
ASV_251	PX351320	LLC1570	Minimedusa	93.162	6.14e-45	172
ASV_2510	PX351358	LLC954	Fusarium	95.625	8.61e-148	514
ASV_2511	PX351320	LLC1570	Minimedusa	94.017	5.26e-46	176
ASV_2512	PX351640	LLC3714	Culvaria	95.312	8.07e-24	102
ASV_2513	PX351379	LLC1110	New Genus	82.919	1.12e-71	261
ASV_2514	PX351051	LLC3496	Acremonium	95.455	7.52e-25	106
ASV_2515	PX351640	LLC3714	Culvaria	92.754	3.63e-23	100
ASV_2516	PX350863	LLC3156	Mortierella	90.678	6.9e-40	156
ASV_2518	PX351634	LLC3689	Cladosporium	95.37	6.4e-45	172
ASV_252	PX351530	LLC2356	Westerdykella	90.97	2.19e-113	399
ASV_2520	PX351374	LLC1073	Corynespora	90.909	1.19e-41	161
ASV_2522	PX351375	LLC1091	Arithium	100	1.57e-60	224
ASV_2524	PX351555	LLC3050	Alternaria	94.34	3.63e-42	163
ASV_2525	PX351555	LLC3050	Alternaria	92.453	7.34e-39	152
ASV_253	PX351598	LLC3456	Trichoderma	86.85	2.43e-98	350
ASV_2531	PX351375	LLC1091	Arithium	85.484	3.91e-86	309
ASV_2532	PX351324	LLC2248	Albifimbria	83.578	5.55e-85	305
ASV_2533	PX351530	LLC2356	Westerdykella	91.509	3.43e-37	147
ASV_2534	PX351320	LLC1570	Minimedusa	91.525	4.03e-42	163
ASV_2536	PX350863	LLC3156	Mortierella	86.726	1.91e-30	124
ASV_2537	PX351375	LLC1091	Arithium	85.397	1.11e-86	311
ASV_2538	PX351320	LLC1570	Minimedusa	90	3.51e-32	130
ASV_2539	PX351311	LLC1258	Acremonium	91.641	1.38e-125	440
ASV_2542	PX351361	LLC998	Stagonosporopsis	97.377	5.95e-149	518
ASV_2543	PX351320	LLC1570	Minimedusa	92.308	2.9e-43	167
ASV_2548	PX351634	LLC3689	Cladosporium	92.708	7.38e-35	139
ASV_2549	PX351477	LLC1807	Curvularia	99.336	2.7e-157	545
ASV_2552	PX351634	LLC3689	Cladosporium	96.296	1.34e-46	178
ASV_2553	PX351465	LLC1543	Achroiostachys	90.402	1.1e-116	411
ASV_2554	PX351507	LLC2244	Mortierella	93.333	1.5e-46	178
ASV_2555	PX351634	LLC3689	Cladosporium	96.226	1.5e-45	174
ASV_256	PX351555	LLC3050	Alternaria	92.453	7.34e-39	152
ASV_2562	PX351320	LLC1570	Minimedusa	91.262	7.15e-35	139
ASV_2565	PX351320	LLC1570	Minimedusa	89.916	3.32e-38	150
ASV_2566	PX351634	LLC3689	Cladosporium	93	4.53e-37	147
ASV_2567	PX351303	LLC1140	Aureobasidium	95.327	2.2e-44	171
ASV_257	PX351507	LLC2244	Mortierella	84.375	8.2e-104	368
ASV_2570	PX351598	LLC3456	Trichoderma	97.778	1.02e-156	544
ASV_2571	PX351320	LLC1570	Minimedusa	92.661	1.86e-40	158
ASV_2572	PX351320	LLC1570	Minimedusa	93.204	9.92e-39	152
ASV_2573	PX350863	LLC3156	Mortierella	96.667	3.7e-38	150
ASV_2575	PX351331	LLC3038	Chaetomium	96.491	7.17e-50	189
ASV_2576	PX351563	LLC3108	Fusarium	88.028	8.63e-43	165
ASV_2577	PX351374	LLC1073	Corynespora	88.55	5.84e-40	156
ASV_2583	PX351378	LLC1109	Zopfiella	94.333	3.61e-131	459
ASV_2584	PX351320	LLC1570	Minimedusa	93.204	8.04e-39	152
ASV_2585	PX350221	LLC1721	Thievela	92.163	4.96e-125	438
ASV_2586	PX350863	LLC3156	Mortierella	93.103	9.19e-44	169
ASV_2587	PX351555	LLC3050	Alternaria	96.19	5.45e-45	172
ASV_2589	PX351379	LLC1110	New Genus	85.065	1.4e-85	307
ASV_2592	PX351320	LLC1570	Minimedusa	92.553	7.51e-34	135
ASV_2593	PX351492	LLC2143	Paramythrothecium	100	3.73e-176	608
ASV_2594	PX351634	LLC3689	Cladosporium	91.87	7.17e-44	169
ASV_2597	PX351634	LLC3689	Cladosporium	92.254	2.4e-53	200
ASV_26	PX351530	LLC2356	Westerdykella	84.967	2.98e-82	296
ASV_2603	PX351530	LLC2356	Westerdykella	92.523	2.49e-39	154
ASV_2604	PX351298	LLC1101	Chaetomium	89.474	1.04e-106	377
ASV_2605	PX351303	LLC1140	Aureobasidium	95.62	7.11e-59	219
ASV_2606	PX351320	LLC1570	Minimedusa	93.162	6.14e-45	172
ASV_2608	PX351530	LLC2356	Westerdykella	92.523	2.51e-39	154
ASV_2610	PX351512	LLC2253	Fusarium	85.093	6.91e-89	318
ASV_2611	PX349718	LLC895	Plectosphaerella	99.369	3.64e-166	575
ASV_2612	PX351634	LLC3689	Cladosporium	90.909	4.05e-42	163
ASV_2613	PX350221	LLC1721	Thievela	80.428	1.2e-61	228
ASV_2615	PX351320	LLC1570	Minimedusa	94.017	1.44e-46	178
ASV_2617	PX351378	LLC1109	Zopfiella	87.96	6.23e-99	351
ASV_2618	PX351534	LLC2392	Thievela	91.722	2.81e-117	412
ASV_2619	PX350863	LLC3156	Mortierella	92.727	5.69e-41	159
ASV_262	PX351507	LLC2244	Mortierella	84.248	2.97e-103	366
ASV_2621	PX351539	LLC2960	Chaetomium	89.18	3.8e-106	375
ASV_2622	PX351555	LLC3050	Alternaria	91.892	2.24e-39	154
ASV_2623	PX351634	LLC3689	Cladosporium	92.029	4.24e-51	193
ASV_2624	PX350863	LLC3156	Mortierella	93.636	1.18e-42	165
ASV_2626	PX351303	LLC1140	Aureobasidium	93.578	3.3e-42	163
ASV_2627	PX351634	LLC3689	Cladosporium	92.784	1.87e-35	141
ASV_2628	PX351634	LLC3689	Cladosporium	95.37	6.49e-45	172
ASV_2631	PX351634	LLC3689	Cladosporium	97.196	8.87e-48	182
ASV_2632	PX351640	LLC3714	Culvaria	95.312	8.17e-24	102
ASV_2634	PX351378	LLC1109	Zopfiella	90.492	2.91e-112	396
ASV_2635	PX351320	LLC1570	Minimedusa	92	1.69e-35	141
ASV_2636	PX351634	LLC3689	Cladosporium	92.029	4.25e-51	193
ASV_2638	PX351370	LLC1043	Peyronella	86.731	2.31e-93	333
ASV_264	PX351512	LLC2253	Fusarium	100	3.57e-166	575
ASV_2640	PX351303	LLC1140	Aureobasidium	86.592	1.48e-50	191
ASV_2641	PX351320	LLC1570	Minimedusa	91.453	1.38e-41	161
ASV_2642	PX351320	LLC1570	Minimedusa	94.175	1.76e-40	158
ASV_2643	PX351634	LLC3689	Cladosporium	97.17	3.22e-47	180
ASV_2645	PX351298	LLC1101	Chaetomium	91.447	1.02e-116	411
ASV_2648	PX351374	LLC1073	Corynespora	86.306	1.37e-90	324
ASV_2649	PX351286	LLC847	Fusarium	90.299	4e-46	176
ASV_265	PX350221	LLC1721	Thievela	93.248	6.18e-129	451
ASV_2651	PX351645	LLC3864	Fusarium	99.359	7.72e-163	564
ASV_2652	PX351634	LLC3689	Cladosporium	95.07	5.08e-60	222
ASV_2653	PX351287	LLC877	Paraconiothyrium	88.172	4.99e-90	322
ASV_2657	PX351465	LLC1543	Achroiostachys	89.557	1.09e-111	394
ASV_2658	PX351320	LLC1570	Minimedusa	92.661	1.87e-40	158
ASV_266	PX351564	LLC3109	Mortierella	92.683	1.51e-46	178
ASV_2660	PX351530	LLC2356	Westerdykella	94.393	1.27e-41	161
ASV_2662	PX351634	LLC3689	Cladosporium	87.619	6.48e-30	122
ASV_2663	PX351318	LLC1522	Minimedusa	75.505	1.44e-41	161
ASV_2665	PX351609	LLC3494	Albifimbria	93.277	4.82e-46	176
ASV_2666	PX351645	LLC3864	Fusarium	99.683	1.13e-166	577
ASV_2667	PX351499	LLC2210	Neocosmospora	99.686	2.18e-168	582
ASV_2668	PX351588	LLC3387	Ovatospora	97.068	2.78e-147	512
ASV_2669	PX351640	LLC3714	Culvaria	88.889	8.68e-43	165
ASV_267	PX351374	LLC1073	Corynespora	92.086	4.54e-51	193
ASV_2670	PX351492	LLC2143	Paramythrothecium	96.677	2.31e-158	549
ASV_2671	PX351634	LLC3689	Cladosporium	91.971	1.53e-50	191
ASV_2672	PX351374	LLC1073	Corynespora	88.55	5.81e-40	156
ASV_2673	PX351320	LLC1570	Minimedusa	93.162	6.18e-45	172
ASV_2674	PX351533	LLC2389	Achroiostachys	88.854	8.6e-108	381
ASV_2677	PX351634	LLC3689	Cladosporium	90.714	2.53e-48	183
ASV_2678	PX351609	LLC3494	Albifimbria	89.062	2.3e-108	383
ASV_2679	PX351530	LLC2356	Westerdykella	89.583	2.58e-29	121
ASV_2680	PX351634	LLC3689	Cladosporium	95.238	2.78e-43	167
ASV_2681	PX351379	LLC1110	New Genus	87.296	1.06e-96	344
ASV_2682	PX350863	LLC3156	Mortierella	91.525	4.28e-42	163
ASV_2683	PX351379	LLC1110	New Genus	83.025	1.94e-74	270
ASV_2684	PX351298	LLC1101	Chaetomium	87.464	5.43e-110	388
ASV_2685	PX351361	LLC998	Stagonosporopsis	86.943	1.41e-95	340
ASV_2686	PX351555	LLC3050	Alternaria	96.732	3.58e-146	508
ASV_2689	PX351303	LLC1140	Aureobasidium	96.154	2.14e-44	171
ASV_2692	PX351379	LLC1110	New Genus	88.065	1.37e-100	357
ASV_2693	PX351303	LLC1140	Aureobasidium	92.92	3.72e-42	163
ASV_2694	PX351507	LLC2244	Mortierella	90.833	4.94e-41	159
ASV_2695	PX351539	LLC2960	Chaetomium	91.391	4.69e-115	405
ASV_2696	PX351320	LLC1570	Minimedusa	92.308	2.94e-43	167
ASV_2697	PX351051	LLC3496	Acremonium	95.455	7.54e-25	106
ASV_2698	PX351320	LLC1570	Minimedusa	93.162	6.34e-45	172
ASV_2699	PX351051	LLC3496	Acremonium	88.182	1.06e-32	132
ASV_27	PX351283	LLC831	Ascochyta	89.577	2.26e-108	383
ASV_2701	PX351530	LLC2356	Westerdykella	94.34	1.25e-41	161
ASV_2702	PX351378	LLC1109	Zopfiella	91.803	1.73e-119	420
ASV_2703	PX351640	LLC3714	Culvaria	87.407	1.9e-39	154
ASV_2704	PX351320	LLC1570	Minimedusa	93.162	6.21e-45	172
ASV_2706	PX351634	LLC3689	Cladosporium	96.296	1.37e-46	178
ASV_2708	PX350863	LLC3156	Mortierella	93.333	7.1e-40	156
ASV_2709	PX351477	LLC1807	Curvularia	99.336	2.7e-157	545
ASV_271	PX351634	LLC3689	Cladosporium	93.75	1.52e-36	145
ASV_2710	PX351379	LLC1110	New Genus	91.29	2.26e-118	416
ASV_2711	PX351375	LLC1091	Arithium	87.541	2.95e-97	346
ASV_2712	PX351530	LLC2356	Westerdykella	91.509	3.45e-37	147
ASV_2713	PX351507	LLC2244	Mortierella	97.549	0	691
ASV_2714	PX351320	LLC1570	Minimedusa	93.162	6.59e-45	172
ASV_2715	PX351383	LLC1141	Ascochyta	96.199	1.1e-161	560
ASV_2718	PX350221	LLC1721	Thievela	88	8.69e-103	364
ASV_2719	PX351634	LLC3689	Cladosporium	93.069	4.96e-37	147
ASV_272	PX350221	LLC1721	Thievela	94.586	1.03e-136	477
ASV_2723	PX351379	LLC1110	New Genus	86.452	8.38e-93	331
ASV_2724	PX351378	LLC1109	Zopfiella	88.294	1.72e-99	353
ASV_2726	PX351634	LLC3689	Cladosporium	93.814	4.31e-37	147
ASV_2729	PX351361	LLC998	Stagonosporopsis	85.209	1.79e-84	303
ASV_273	PX351525	LLC2341	Phoma	84.74	8.35e-83	298
ASV_2731	PX351634	LLC3689	Cladosporium	91.429	5.43e-50	189
ASV_2732	PX351320	LLC1570	Minimedusa	93.162	6.25e-45	172
ASV_2736	PX351303	LLC1140	Aureobasidium	94.853	3.22e-57	213
ASV_2737	PX351320	LLC1570	Minimedusa	93.162	6.01e-45	172
ASV_2738	PX351379	LLC1110	New Genus	84.244	1.41e-80	291
ASV_2739	PX351320	LLC1570	Minimedusa	93.162	6.08e-45	172
ASV_274	PX351361	LLC998	Stagonosporopsis	87.742	5.01e-100	355
ASV_2740	PX350863	LLC3156	Mortierella	94.118	3.92e-23	100
ASV_2743	PX350863	LLC3156	Mortierella	93.814	4.69e-37	147
ASV_2745	PX351320	LLC1570	Minimedusa	88	7.52e-29	119
ASV_2746	PX351434	LLC1264	Nigorspora Sphaerica	86.218	5.02e-90	322
ASV_2747	PX351379	LLC1110	New Genus	87.097	1.38e-95	340
ASV_2748	PX351374	LLC1073	Corynespora	86.984	1.76e-94	337
ASV_2752	PX351370	LLC1043	Peyronella	87.055	1.78e-94	337
ASV_2753	PX351634	LLC3689	Cladosporium	93.333	7.57e-40	156
ASV_2754	PX351320	LLC1570	Minimedusa	93.162	6.36e-45	172
ASV_2756	PX351320	LLC1570	Minimedusa	92.661	1.93e-40	158
ASV_2757	PX351379	LLC1110	New Genus	82.822	3.22e-72	263
ASV_2758	PX351303	LLC1140	Aureobasidium	89.655	3.46e-37	147
ASV_2759	PX351645	LLC3864	Fusarium	98.99	2.48e-153	532
ASV_276	PX350863	LLC3156	Mortierella	91.429	1.61e-36	145
ASV_2761	PX351653	LLC3882	Fusarium	99.331	3.47e-156	542
ASV_2762	PX351320	LLC1570	Minimedusa	88	7.77e-29	119
ASV_2764	PX351530	LLC2356	Westerdykella	91.509	3.43e-37	147
ASV_2767	PX351634	LLC3689	Cladosporium	94.891	8.89e-58	215
ASV_2768	PX351320	LLC1570	Minimedusa	94.017	1.36e-46	178
ASV_2769	PX351634	LLC3689	Cladosporium	93.75	1.47e-36	145
ASV_277	PX351499	LLC2210	Neocosmospora	98.428	3.65e-161	558
ASV_2772	PX350863	LLC3156	Mortierella	84.615	4.31e-22	97.1
ASV_2773	PX350863	LLC3156	Mortierella	97.101	3.28e-28	117
ASV_2774	PX351303	LLC1140	Aureobasidium	94.495	2.58e-43	167
ASV_2775	PX351320	LLC1570	Minimedusa	96.117	8.13e-44	169
ASV_2778	PX351378	LLC1109	Zopfiella	88.333	1.72e-99	353
ASV_278	PX351331	LLC3038	Chaetomium	88.673	1.79e-104	370
ASV_2780	PX351303	LLC1140	Aureobasidium	92.373	3.21e-43	167
ASV_2781	PX350221	LLC1721	Thievela	92.971	6.29e-129	451
ASV_2782	PX351555	LLC3050	Alternaria	93.91	2.25e-133	466
ASV_2783	PX350863	LLC3156	Mortierella	93.814	4.92e-37	147
ASV_2784	PX351051	LLC3496	Acremonium	95.455	7.56e-25	106
ASV_2785	PX351298	LLC1101	Chaetomium	90	1.37e-110	390
ASV_2788	PX351303	LLC1140	Aureobasidium	93.578	1.33e-41	161
ASV_279	PX351533	LLC2389	Achroiostachys	99.355	9.95e-162	560
ASV_2790	PX351378	LLC1109	Zopfiella	95.385	2.55e-24	104
ASV_2791	PX351634	LLC3689	Cladosporium	91.367	5.61e-50	189
ASV_2792	PX351634	LLC3689	Cladosporium	90.984	3.31e-42	163
ASV_2795	PX351634	LLC3689	Cladosporium	99.048	5.76e-50	189
ASV_2796	PX351634	LLC3689	Cladosporium	95.37	6.47e-45	172
ASV_2798	PX351437	LLC1297	Leptosphaerulina	96.842	2.41e-88	316
ASV_28	PX351361	LLC998	Stagonosporopsis	99.671	1.26e-160	556
ASV_280	PX351374	LLC1073	Corynespora	85.489	3.84e-86	309
ASV_2801	PX350863	LLC3156	Mortierella	90.09	4.67e-36	143
ASV_2802	PX351550	LLC3031	Alternaria	96.721	1.28e-145	507
ASV_2803	PX351374	LLC1073	Corynespora	91.453	1.19e-41	161
ASV_2804	PX351499	LLC2210	Neocosmospora	99.686	2.18e-168	582
ASV_2805	PX351378	LLC1109	Zopfiella	89	6.21e-104	368
ASV_2806	PX351379	LLC1110	New Genus	84.29	3.29e-82	296
ASV_2807	PX351374	LLC1073	Corynespora	91.979	1.45e-70	257
ASV_281	PX351465	LLC1543	Achroiostachys	100	4.58e-165	571
ASV_2810	PX351051	LLC3496	Acremonium	95.455	7.43e-25	106
ASV_2814	PX351331	LLC3038	Chaetomium	90.763	1.14e-91	327
ASV_2817	PX351507	LLC2244	Mortierella	99.007	0	721
ASV_2819	PX351051	LLC3496	Acremonium	96.61	1.24e-22	99
ASV_2821	PX351525	LLC2341	Phoma	99.351	4e-161	558
ASV_2823	PX351374	LLC1073	Corynespora	89.63	5.26e-45	172
ASV_2825	PX351283	LLC831	Ascochyta	87.908	1.76e-99	353
ASV_2826	PX351320	LLC1570	Minimedusa	95.146	3.55e-42	163
ASV_2827	PX351634	LLC3689	Cladosporium	94.792	3.35e-38	150
ASV_2829	PX351379	LLC1110	New Genus	84.127	1.84e-79	287
ASV_283	PX351524	LLC2325	Fusarium	93.811	4.68e-130	455
ASV_2831	PX351634	LLC3689	Cladosporium	88.991	2.93e-33	134
ASV_2832	PX351470	LLC1665	Stephanonectria	85.366	1.16e-91	327
ASV_2835	PX351530	LLC2356	Westerdykella	91.509	3.43e-37	147
ASV_2836	PX351283	LLC831	Ascochyta	87.582	1.34e-95	340
ASV_2837	PX351634	LLC3689	Cladosporium	88.991	2.94e-33	134
ASV_284	PX351379	LLC1110	New Genus	79.503	5.43e-55	206
ASV_2840	PX351634	LLC3689	Cladosporium	91	1.06e-33	135
ASV_2841	PX351507	LLC2244	Mortierella	91.525	1.31e-41	161
ASV_2842	PX351303	LLC1140	Aureobasidium	96	4.22e-42	163
ASV_2843	PX351303	LLC1140	Aureobasidium	93.578	1.32e-41	161
ASV_2845	PX351634	LLC3689	Cladosporium	86.667	1.04e-27	115
ASV_2846	PX351286	LLC847	Fusarium	98.519	5.42e-65	239
ASV_2847	PX351320	LLC1570	Minimedusa	100	2.14e-09	54.7
ASV_2849	PX351298	LLC1101	Chaetomium	89.769	7.94e-108	381
ASV_285	PX351286	LLC847	Fusarium	96.333	3.54e-141	492
ASV_2853	PX351437	LLC1297	Leptosphaerulina	87.143	7.19e-39	152
ASV_2854	PX351563	LLC3108	Fusarium	88.571	1.4e-105	374
ASV_2856	PX350863	LLC3156	Mortierella	88.288	9.97e-33	132
ASV_2857	PX351534	LLC2392	Thievela	95.017	4.63e-135	472
ASV_2858	PX351320	LLC1570	Minimedusa	92.308	2.86e-43	167
ASV_2859	PX351555	LLC3050	Alternaria	89.72	2.44e-34	137
ASV_286	PX351555	LLC3050	Alternaria	90.654	5.57e-36	143
ASV_2860	PX351588	LLC3387	Ovatospora	91.223	6.49e-119	418
ASV_2862	PX351358	LLC954	Fusarium	98.955	8.61e-148	514
ASV_2863	PX351374	LLC1073	Corynespora	84.395	1.09e-81	294
ASV_2864	PX351634	LLC3689	Cladosporium	94.792	3.16e-38	150
ASV_2865	PX351634	LLC3689	Cladosporium	93.814	4.03e-37	147
ASV_2867	PX351434	LLC1264	Nigorspora Sphaerica	84.839	3e-82	296
ASV_2871	PX351320	LLC1570	Minimedusa	94.017	1.36e-46	178
ASV_2872	PX351303	LLC1140	Aureobasidium	92.5	1.97e-44	171
ASV_2873	PX351320	LLC1570	Minimedusa	96.117	8.16e-44	169
ASV_2875	PX351634	LLC3689	Cladosporium	89.928	1.15e-46	178
ASV_2877	PX351320	LLC1570	Minimedusa	94.175	1.64e-40	158
ASV_2878	PX351320	LLC1570	Minimedusa	94.175	1.65e-40	158
ASV_2879	PX351499	LLC2210	Neocosmospora	99.686	2.18e-168	582
ASV_288	PX351530	LLC2356	Westerdykella	83.333	8.15e-73	265
ASV_2880	PX350863	LLC3156	Mortierella	96.97	1.28e-26	111
ASV_2881	PX351634	LLC3689	Cladosporium	88.571	1.27e-31	128
ASV_2883	PX351634	LLC3689	Cladosporium	94.792	3.35e-38	150
ASV_2884	PX350863	LLC3156	Mortierella	86.131	1.46e-36	145
ASV_2885	PX351530	LLC2356	Westerdykella	89.091	9.62e-34	135
ASV_2887	PX351051	LLC3496	Acremonium	95.455	7.77e-25	106
ASV_2888	PX351331	LLC3038	Chaetomium	96.429	9.32e-49	185
ASV_2889	PX351320	LLC1570	Minimedusa	97.458	8.16e-54	202
ASV_289	PX351375	LLC1091	Arithium	82.848	8.56e-73	265
ASV_2890	PX351507	LLC2244	Mortierella	90.179	5.19e-36	143
ASV_2891	PX351634	LLC3689	Cladosporium	95.041	5.39e-50	189
ASV_2892	PX351331	LLC3038	Chaetomium	91.118	3.72e-116	409
ASV_2893	PX351634	LLC3689	Cladosporium	90.441	1.11e-46	178
ASV_2894	PX351303	LLC1140	Aureobasidium	95.327	2.12e-44	171
ASV_2896	PX351634	LLC3689	Cladosporium	92.361	7.09e-54	202
ASV_2897	PX351555	LLC3050	Alternaria	93.333	5.51e-40	156
ASV_2899	PX351303	LLC1140	Aureobasidium	94.495	2.57e-43	167
ASV_29	PX351303	LLC1140	Aureobasidium	93.578	1.32e-41	161
ASV_290	PX351378	LLC1109	Zopfiella	87.96	8.01e-98	348
ASV_2900	PX351507	LLC2244	Mortierella	94.872	3.44e-48	183
ASV_2901	PX351320	LLC1570	Minimedusa	93.22	1.7e-45	174
ASV_2906	PX350863	LLC3156	Mortierella	86.486	2.73e-29	121
ASV_2907	PX351634	LLC3689	Cladosporium	91.241	1.79e-49	187
ASV_2909	PX351507	LLC2244	Mortierella	93.333	1.54e-46	178
ASV_291	PX351370	LLC1043	Peyronella	99.338	7.53e-158	547
ASV_2911	PX351507	LLC2244	Mortierella	89.076	1.72e-36	145
ASV_2912	PX351564	LLC3109	Mortierella	93.496	3.21e-48	183
ASV_2913	PX351303	LLC1140	Aureobasidium	94.495	2.7e-43	167
ASV_2914	PX351634	LLC3689	Cladosporium	93.75	1.45e-36	145
ASV_2915	PX351634	LLC3689	Cladosporium	92.381	2.74e-38	150
ASV_2918	PX351437	LLC1297	Leptosphaerulina	93.75	1.11e-71	261
ASV_2919	PX351320	LLC1570	Minimedusa	93.162	6.29e-45	172
ASV_2920	PX351378	LLC1109	Zopfiella	90.333	4.74e-110	388
ASV_2921	PX351283	LLC831	Ascochyta	90.879	4.82e-115	405
ASV_2922	PX351303	LLC1140	Aureobasidium	96.35	1.4e-60	224
ASV_2923	PX351303	LLC1140	Aureobasidium	94.393	1.07e-42	165
ASV_2928	PX350863	LLC3156	Mortierella	95.455	5.42e-46	176
ASV_293	PX351634	LLC3689	Cladosporium	93.814	4.03e-37	147
ASV_2930	PX350863	LLC3156	Mortierella	92.553	9.45e-34	135
ASV_2931	PX351634	LLC3689	Cladosporium	94.565	5.63e-36	143
ASV_2932	PX351634	LLC3689	Cladosporium	88	9.69e-29	119
ASV_2933	PX351477	LLC1807	Curvularia	91.722	6.14e-119	418
ASV_2935	PX351318	LLC1522	Minimedusa	75.758	1.11e-42	165
ASV_2937	PX351320	LLC1570	Minimedusa	94.915	7.67e-49	185
ASV_2940	PX351520	LLC2309	Humicola	99.667	7.48e-158	547
ASV_2941	PX351634	LLC3689	Cladosporium	94.845	8.6e-39	152
ASV_2942	PX351470	LLC1665	Stephanonectria	90	6.36e-114	401
ASV_2944	PX350863	LLC3156	Mortierella	78.417	1.18e-67	248
ASV_2948	PX351634	LLC3689	Cladosporium	96.226	1.49e-45	174
ASV_2949	PX351653	LLC3882	Fusarium	100	1.6e-159	553
ASV_295	PX351492	LLC2143	Paramythrothecium	84.32	9.14e-88	315
ASV_2951	PX351378	LLC1109	Zopfiella	93.645	7.78e-128	448
ASV_2952	PX351320	LLC1570	Minimedusa	98.425	0	671
ASV_2953	PX350863	LLC3156	Mortierella	90.826	4.69e-37	147
ASV_2954	PX351507	LLC2244	Mortierella	87.648	3.89e-132	462
ASV_2956	PX351634	LLC3689	Cladosporium	96.078	2.51e-43	167
ASV_2959	PX351484	LLC1835	Fusarium	97.554	1.05e-161	560
ASV_296	PX351283	LLC831	Ascochyta	100	9.71e-162	560
ASV_2961	PX351378	LLC1109	Zopfiella	87.625	3.73e-96	342
ASV_2962	PX351378	LLC1109	Zopfiella	90.164	1.35e-110	390
ASV_2963	PX351320	LLC1570	Minimedusa	93.162	6.21e-45	172
ASV_2964	PX351303	LLC1140	Aureobasidium	83.548	3.93e-76	276
ASV_2965	PX351286	LLC847	Fusarium	88.806	8.6e-43	165
ASV_2966	PX351379	LLC1110	New Genus	82.769	3.23e-72	263
ASV_2967	PX351634	LLC3689	Cladosporium	95.37	6.49e-45	172
ASV_2968	PX351507	LLC2244	Mortierella	93.333	1.5e-46	178
ASV_2969	PX351379	LLC1110	New Genus	85.484	8.41e-88	315
ASV_297	PX351374	LLC1073	Corynespora	83.81	6.57e-79	285
ASV_2970	PX351634	LLC3689	Cladosporium	89.333	9.18e-48	182
ASV_2971	PX351507	LLC2244	Mortierella	90.741	1.47e-36	145
ASV_2972	PX351634	LLC3689	Cladosporium	90.909	3.66e-42	163
ASV_2973	PX351320	LLC1570	Minimedusa	86.275	2.37e-25	108
ASV_2974	PX351320	LLC1570	Minimedusa	86.275	2.36e-25	108
ASV_2975	PX351530	LLC2356	Westerdykella	87.597	3.43e-37	147
ASV_2977	PX350863	LLC3156	Mortierella	92.241	4.3e-42	163
ASV_298	PX351379	LLC1110	New Genus	84.127	4.25e-46	176
ASV_2982	PX351361	LLC998	Stagonosporopsis	87.338	3.79e-96	342
ASV_2984	PX351634	LLC3689	Cladosporium	94.891	8.89e-58	215
ASV_2986	PX351437	LLC1297	Leptosphaerulina	93.043	2.79e-43	167
ASV_2988	PX351477	LLC1807	Curvularia	90.82	7.89e-113	398
ASV_2989	PX351437	LLC1297	Leptosphaerulina	92.8	3.21e-47	180
ASV_299	PX351378	LLC1109	Zopfiella	94.314	3.59e-131	459
ASV_2991	PX351634	LLC3689	Cladosporium	93.069	4.98e-37	147
ASV_2992	PX351051	LLC3496	Acremonium	95.522	2.07e-25	108
ASV_2996	PX350863	LLC3156	Mortierella	85.217	4.09e-27	113
ASV_2997	PX351634	LLC3689	Cladosporium	86.792	2.94e-28	117
ASV_2998	PX351374	LLC1073	Corynespora	86.751	8.23e-93	331
ASV_3	PX351358	LLC954	Fusarium	100	5.74e-159	551
ASV_30	PX351361	LLC998	Stagonosporopsis	87.702	1.79e-99	353
ASV_3001	PX351634	LLC3689	Cladosporium	92.754	8.99e-53	198
ASV_3002	PX351634	LLC3689	Cladosporium	90.909	3.83e-42	163
ASV_3005	PX350863	LLC3156	Mortierella	94.545	2.95e-44	171
ASV_3006	PX351634	LLC3689	Cladosporium	92.381	2.77e-38	150
ASV_3008	PX351530	LLC2356	Westerdykella	87.255	4.13e-27	113
ASV_301	PX351287	LLC877	Paraconiothyrium	100	2.68e-142	496
ASV_3011	PX351634	LLC3689	Cladosporium	94.393	9.55e-43	165
ASV_3012	PX350221	LLC1721	Thievela	91.586	1.72e-119	420
ASV_3013	PX351378	LLC1109	Zopfiella	90.759	2.22e-113	399
ASV_3015	PX351303	LLC1140	Aureobasidium	94.393	1.02e-42	165
ASV_3016	PX350863	LLC3156	Mortierella	90	5.11e-36	143
ASV_3017	PX351634	LLC3689	Cladosporium	86.239	2.88e-28	117
ASV_3018	PX351634	LLC3689	Cladosporium	90.58	9.33e-48	182
ASV_3019	PX351287	LLC877	Paraconiothyrium	91.045	6.65e-20	89.8
ASV_302	PX351283	LLC831	Ascochyta	96.721	1.29e-145	507
ASV_3020	PX351296	LLC978	Lophotrichus	94.357	6.31e-139	484
ASV_3021	PX351555	LLC3050	Alternaria	90.654	5.22e-36	143
ASV_3026	PX350863	LLC3156	Mortierella	87.619	2.95e-28	117
ASV_3027	PX351496	LLC2181	Mortierella	88.372	2.71e-54	204
ASV_3028	PX350863	LLC3156	Mortierella	92.553	9.33e-34	135
ASV_303	PX351358	LLC954	Fusarium	83.934	1.08e-76	278
ASV_3034	PX351303	LLC1140	Aureobasidium	93.578	1.2e-41	161
ASV_3035	PX351634	LLC3689	Cladosporium	92.647	3.22e-52	196
ASV_3037	PX351609	LLC3494	Albifimbria	93.277	4.8e-46	176
ASV_3038	PX351634	LLC3689	Cladosporium	87.619	6.46e-30	122
ASV_3039	PX351375	LLC1091	Arithium	81.562	4.18e-66	243
ASV_304	PX351524	LLC2325	Fusarium	85.577	8.44e-88	315
ASV_3042	PX350863	LLC3156	Mortierella	92.754	3.23e-23	100
ASV_3043	PX351374	LLC1073	Corynespora	88.235	9.11e-48	182
ASV_3044	PX350863	LLC3156	Mortierella	88.983	1.47e-36	145
ASV_3045	PX351303	LLC1140	Aureobasidium	95.588	6.83e-59	219
ASV_3046	PX351331	LLC3038	Chaetomium	90.361	5.3e-90	322
ASV_305	PX351477	LLC1807	Curvularia	88.562	3.72e-101	359
ASV_3050	PX351320	LLC1570	Minimedusa	93.162	6.23e-45	172
ASV_3051	PX350863	LLC3156	Mortierella	87.5	1.02e-43	169
ASV_3052	PX351303	LLC1140	Aureobasidium	97.222	2.91e-48	183
ASV_3053	PX351634	LLC3689	Cladosporium	94.792	3.32e-38	150
ASV_3054	PX351507	LLC2244	Mortierella	95.238	3.12e-43	167
ASV_3055	PX351517	LLC2278	Mortierella	94.118	1.29e-47	182
ASV_3056	PX350863	LLC3156	Mortierella	91.743	9.21e-39	152
ASV_3057	PX351437	LLC1297	Leptosphaerulina	94.215	9.58e-48	182
ASV_306	PX351634	LLC3689	Cladosporium	92.806	3.23e-52	196
ASV_3060	PX351374	LLC1073	Corynespora	90	5.2e-65	239
ASV_3061	PX351378	LLC1109	Zopfiella	85.714	3.01e-87	313
ASV_3062	PX351477	LLC1807	Curvularia	89.902	6.23e-109	385
ASV_3063	PX351378	LLC1109	Zopfiella	88.667	3.69e-101	359
ASV_3064	PX351320	LLC1570	Minimedusa	93.162	5.91e-45	172
ASV_3065	PX351296	LLC978	Lophotrichus	86.486	1.74e-40	158
ASV_3066	PX351493	LLC2146	Pyrenochaetopsis	83.226	8.44e-73	265
ASV_3068	PX351374	LLC1073	Corynespora	92.857	1.83e-59	220
ASV_3069	PX351374	LLC1073	Corynespora	93.571	1.54e-55	207
ASV_307	PX351303	LLC1140	Aureobasidium	94.495	2.6e-43	167
ASV_3070	PX351465	LLC1543	Achroiostachys	89.557	1.09e-111	394
ASV_3071	PX351298	LLC1101	Chaetomium	83.117	5.13e-75	272
ASV_3073	PX351303	LLC1140	Aureobasidium	96.35	1.4e-60	224
ASV_3074	PX351507	LLC2244	Mortierella	94.545	2.18e-44	171
ASV_3076	PX351634	LLC3689	Cladosporium	90.667	3.21e-52	196
ASV_3079	PX351588	LLC3387	Ovatospora	84.918	2.29e-83	300
ASV_308	PX351546	LLC3002	Bipolaris	86.787	8.87e-98	348
ASV_3080	PX351564	LLC3109	Mortierella	92.683	1.5e-46	178
ASV_3082	PX351634	LLC3689	Cladosporium	96.226	1.49e-45	174
ASV_3083	PX351320	LLC1570	Minimedusa	91.597	4.12e-42	163
ASV_3084	PX351634	LLC3689	Cladosporium	93.814	4.03e-37	147
ASV_3087	PX351303	LLC1140	Aureobasidium	80.707	4.01e-61	226
ASV_3088	PX351639	LLC3707	Culvaria	96.486	7.83e-148	514
ASV_3089	PX351634	LLC3689	Cladosporium	96.296	1.34e-46	178
ASV_3091	PX351374	LLC1073	Corynespora	89.062	2.46e-63	233
ASV_3093	PX351320	LLC1570	Minimedusa	93.162	6.16e-45	172
ASV_3094	PX351634	LLC3689	Cladosporium	91.946	1.48e-55	207
ASV_3095	PX351374	LLC1073	Corynespora	88.652	7.26e-44	169
ASV_3096	PX351303	LLC1140	Aureobasidium	95.37	7.89e-45	172
ASV_3097	PX351640	LLC3714	Culvaria	91.304	1.74e-21	95.3
ASV_3099	PX351530	LLC2356	Westerdykella	87.037	5.89e-30	122
ASV_31	PX351634	LLC3689	Cladosporium	92.029	4.35e-51	193
ASV_310	PX351507	LLC2244	Mortierella	92.424	3.5e-48	183
ASV_3103	PX351525	LLC2341	Phoma	91.447	2.22e-118	416
ASV_3106	PX351303	LLC1140	Aureobasidium	77.85	3.16e-47	180
ASV_3107	PX350221	LLC1721	Thievela	94.249	4.8e-135	472
ASV_3108	PX351645	LLC3864	Fusarium	96.815	1.69e-149	520
ASV_3109	PX351530	LLC2356	Westerdykella	92.027	2.17e-118	416
ASV_311	PX351533	LLC2389	Achroiostachys	100	4.58e-165	571
ASV_3110	PX351320	LLC1570	Minimedusa	91.736	2.64e-43	167
ASV_3113	PX351320	LLC1570	Minimedusa	96.117	8.3e-44	169
ASV_3117	PX350863	LLC3156	Mortierella	93.333	6.78e-40	156
ASV_312	PX351320	LLC1570	Minimedusa	93.162	6.06e-45	172
ASV_3120	PX351320	LLC1570	Minimedusa	93.162	6.12e-45	172
ASV_3121	PX351324	LLC2248	Albifimbria	97.898	1.36e-165	573
ASV_3123	PX351051	LLC3496	Acremonium	95.455	7.56e-25	106
ASV_3124	PX351320	LLC1570	Minimedusa	88.406	5.01e-17	80.5
ASV_3125	PX351634	LLC3689	Cladosporium	92.029	4.1e-51	193
ASV_3126	PX351588	LLC3387	Ovatospora	82.54	4.02e-71	259
ASV_3128	PX351470	LLC1665	Stephanonectria	90.994	1.39e-120	424
ASV_313	PX351320	LLC1570	Minimedusa	92.661	1.89e-40	158
ASV_3130	PX351477	LLC1807	Curvularia	87.541	4.8e-95	339
ASV_3132	PX350863	LLC3156	Mortierella	87.692	5.19e-16	76.8
ASV_3133	PX351320	LLC1570	Minimedusa	87	4.88e-26	110
ASV_3135	PX351634	LLC3689	Cladosporium	96.296	1.27e-46	178
ASV_3137	PX351634	LLC3689	Cladosporium	92.391	1.18e-32	132
ASV_3139	PX351283	LLC831	Ascochyta	89.577	2.26e-108	383
ASV_3144	PX351051	LLC3496	Acremonium	96.61	1.24e-22	99
ASV_3145	PX351375	LLC1091	Arithium	82.569	1.51e-70	257
ASV_3147	PX351320	LLC1570	Minimedusa	93.75	1.81e-36	145
ASV_3148	PX351298	LLC1101	Chaetomium	89.769	7.94e-108	381
ASV_3149	PX351287	LLC877	Paraconiothyrium	91.358	5.13e-26	110
ASV_315	PX351318	LLC1522	Minimedusa	75.888	8.54e-44	169
ASV_3150	PX351320	LLC1570	Minimedusa	91.525	1.5e-41	161
ASV_3152	PX350863	LLC3156	Mortierella	90.476	8e-35	139
ASV_3153	PX351068	LLC3604	Trichoderma	79.697	3.25e-57	213
ASV_3154	PX351491	LLC2140	Acremonium	92.901	2.32e-133	466
ASV_3156	PX351609	LLC3494	Albifimbria	93.277	4.82e-46	176
ASV_3158	PX351051	LLC3496	Acremonium	95.455	7.52e-25	106
ASV_3159	PX350863	LLC3156	Mortierella	95.455	6.12e-46	176
ASV_316	PX351378	LLC1109	Zopfiella	96.667	7.64e-143	497
ASV_3161	PX351298	LLC1101	Chaetomium	90.492	3.67e-111	392
ASV_3162	PX351555	LLC3050	Alternaria	96.19	5.37e-45	172
ASV_3163	PX351374	LLC1073	Corynespora	86.349	1.07e-91	327
ASV_3164	PX351303	LLC1140	Aureobasidium	94.495	2.53e-43	167
ASV_3165	PX351320	LLC1570	Minimedusa	92.308	2.88e-43	167
ASV_3166	PX351379	LLC1110	New Genus	85.838	1.56e-100	357
ASV_317	PX351491	LLC2140	Acremonium	93.478	1.07e-136	477
ASV_3170	PX351378	LLC1109	Zopfiella	93.98	1.67e-129	453
ASV_3171	PX351378	LLC1109	Zopfiella	96.321	3.54e-141	492
ASV_3172	PX351539	LLC2960	Chaetomium	97.039	3.58e-146	508
ASV_3173	PX351437	LLC1297	Leptosphaerulina	93.388	4.41e-46	176
ASV_3174	PX351634	LLC3689	Cladosporium	97.17	3.43e-47	180
ASV_3175	PX351530	LLC2356	Westerdykella	96.226	1.66e-45	174
ASV_3176	PX351507	LLC2244	Mortierella	90.833	4.94e-41	159
ASV_3179	PX351374	LLC1073	Corynespora	85.032	5.01e-85	305
ASV_318	PX351374	LLC1073	Corynespora	84.227	3.95e-81	292
ASV_3180	PX350863	LLC3156	Mortierella	89.091	2.36e-34	137
ASV_3181	PX351051	LLC3496	Acremonium	95.522	2.03e-25	108
ASV_3182	PX351534	LLC2392	Thievela	98.667	7.51e-153	531
ASV_3183	PX351320	LLC1570	Minimedusa	93.162	6.27e-45	172
ASV_3186	PX351379	LLC1110	New Genus	79.814	1.17e-56	211
ASV_3191	PX351320	LLC1570	Minimedusa	92.661	1.93e-40	158
ASV_3192	PX351378	LLC1109	Zopfiella	95.385	2.61e-24	104
ASV_3195	PX351303	LLC1140	Aureobasidium	93.578	1.41e-41	161
ASV_3197	PX351634	LLC3689	Cladosporium	91	1.06e-33	135
ASV_32	PX351283	LLC831	Ascochyta	91.205	1.04e-116	411
ASV_320	PX351563	LLC3108	Fusarium	88.028	8.63e-43	165
ASV_3200	PX351379	LLC1110	New Genus	82.515	4.19e-71	259
ASV_3201	PX351465	LLC1543	Achroiostachys	84.227	5.06e-80	289
ASV_3203	PX351286	LLC847	Fusarium	100	1.6e-159	553
ASV_3204	PX350863	LLC3156	Mortierella	92.754	3.09e-23	100
ASV_3205	PX351530	LLC2356	Westerdykella	87.255	4.13e-27	113
ASV_3208	PX351385	LLC1144	Ascochyta	99.67	1.62e-159	553
ASV_321	PX351555	LLC3050	Alternaria	96.19	5.41e-45	172
ASV_3212	PX350863	LLC3156	Mortierella	93.636	1.3e-42	165
ASV_3213	PX351640	LLC3714	Culvaria	90.58	8.99e-48	182
ASV_3214	PX350863	LLC3156	Mortierella	91.089	1.01e-33	135
ASV_3218	PX351303	LLC1140	Aureobasidium	98.02	3.54e-151	525
ASV_3219	PX351320	LLC1570	Minimedusa	91.597	4.18e-42	163
ASV_3223	PX351320	LLC1570	Minimedusa	93.22	6.16e-45	172
ASV_3224	PX351320	LLC1570	Minimedusa	90.909	5.55e-41	159
ASV_3226	PX351639	LLC3707	Culvaria	95.556	6.2e-144	501
ASV_3229	PX351634	LLC3689	Cladosporium	92.308	6.78e-54	202
ASV_3230	PX351375	LLC1091	Arithium	85.397	1.11e-86	311
ASV_3231	PX351640	LLC3714	Culvaria	92.754	3.16e-23	100
ASV_3234	PX351379	LLC1110	New Genus	84.194	1.41e-80	291
ASV_3236	PX350863	LLC3156	Mortierella	90.826	4.75e-37	147
ASV_3237	PX351598	LLC3456	Trichoderma	84.906	3.09e-87	313
ASV_3238	PX351517	LLC2278	Mortierella	95.041	2e-50	191
ASV_324	PX351320	LLC1570	Minimedusa	93.162	6.46e-45	172
ASV_3242	PX351507	LLC2244	Mortierella	85.507	7.64e-35	139
ASV_3243	PX351377	LLC1104	Lophotrichus	90.462	6.62e-119	418
ASV_3246	PX351285	LLC837	Fusarium	89.362	1.5e-45	174
ASV_3249	PX351379	LLC1110	New Genus	85.032	1.43e-85	307
ASV_325	PX351437	LLC1297	Leptosphaerulina	93.519	5.32e-41	159
ASV_3250	PX350863	LLC3156	Mortierella	91.429	1.59e-36	145
ASV_3252	PX351634	LLC3689	Cladosporium	91.429	5.37e-50	189
ASV_3253	PX351634	LLC3689	Cladosporium	92.029	4.17e-51	193
ASV_3254	PX350863	LLC3156	Mortierella	89.831	9.28e-39	152
ASV_3255	PX351303	LLC1140	Aureobasidium	89.062	1.72e-40	158
ASV_3256	PX351538	LLC2939	Cladosporium	97.306	1.63e-144	503
ASV_3257	PX351379	LLC1110	New Genus	82.919	1.12e-71	261
ASV_3258	PX351283	LLC831	Ascochyta	87.948	1.76e-99	353
ASV_3259	PX351379	LLC1110	New Genus	92.581	4.81e-125	438
ASV_326	PX351477	LLC1807	Curvularia	89.869	7.94e-108	381
ASV_3260	PX351318	LLC1522	Minimedusa	75.696	3.11e-43	167
ASV_3261	PX351524	LLC2325	Fusarium	99.383	4.83e-170	588
ASV_3265	PX351375	LLC1091	Arithium	81.308	1.94e-64	237
ASV_3266	PX351534	LLC2392	Thievela	89.404	4.75e-105	372
ASV_3267	PX351507	LLC2244	Mortierella	86.555	1.7e-31	128
ASV_327	PX351383	LLC1141	Ascochyta	88.026	1.77e-99	353
ASV_3271	PX351530	LLC2356	Westerdykella	87.129	3.96e-27	113
ASV_3272	PX350863	LLC3156	Mortierella	90.09	4.68e-36	143
ASV_3273	PX351499	LLC2210	Neocosmospora	99.686	2.18e-168	582
ASV_3274	PX351320	LLC1570	Minimedusa	90.083	2.55e-39	154
ASV_3277	PX351539	LLC2960	Chaetomium	87.948	1.78e-99	353
ASV_3279	PX351530	LLC2356	Westerdykella	87.5	2.2e-29	121
ASV_328	PX351379	LLC1110	New Genus	92.581	4.81e-125	438
ASV_3281	PX351311	LLC1258	Acremonium	83.841	2.47e-83	300
ASV_3282	PX350863	LLC3156	Mortierella	95.652	1.5e-26	111
ASV_3285	PX350863	LLC3156	Mortierella	94.545	2.91e-44	171
ASV_3286	PX351634	LLC3689	Cladosporium	96.117	9.68e-44	169
ASV_3287	PX350863	LLC3156	Mortierella	94	7.92e-39	152
ASV_329	PX351520	LLC2309	Humicola	91.667	1.01e-116	411
ASV_3291	PX351320	LLC1570	Minimedusa	91.429	6.1e-21	93.5
ASV_3294	PX351634	LLC3689	Cladosporium	95.868	1.15e-51	195
ASV_3295	PX351634	LLC3689	Cladosporium	95.833	6.71e-40	156
ASV_3296	PX351530	LLC2356	Westerdykella	90.667	2.85e-112	396
ASV_3297	PX351324	LLC2248	Albifimbria	84.15	2.62e-88	316
ASV_33	PX351383	LLC1141	Ascochyta	99.669	1.62e-159	553
ASV_3300	PX351051	LLC3496	Acremonium	95.385	2.86e-24	104
ASV_3302	PX351320	LLC1570	Minimedusa	93.162	6.4e-45	172
ASV_3304	PX351499	LLC2210	Neocosmospora	99.686	2.18e-168	582
ASV_3305	PX351507	LLC2244	Mortierella	95	2.19e-40	158
ASV_3306	PX351298	LLC1101	Chaetomium	87.906	4.21e-111	392
ASV_3309	PX351555	LLC3050	Alternaria	92.523	2.25e-39	154
ASV_331	PX351499	LLC2210	Neocosmospora	98.113	1.71e-159	553
ASV_3311	PX350863	LLC3156	Mortierella	86.607	1.09e-28	119
ASV_3312	PX351379	LLC1110	New Genus	87.622	8.14e-98	348
ASV_3314	PX351379	LLC1110	New Genus	90.968	1.05e-116	411
ASV_3316	PX351370	LLC1043	Peyronella	87.097	1.78e-94	337
ASV_3317	PX351530	LLC2356	Westerdykella	90.625	3.28e-42	163
ASV_3318	PX350863	LLC3156	Mortierella	84.545	4.9e-26	110
ASV_3319	PX351374	LLC1073	Corynespora	85.079	1.79e-84	303
ASV_3321	PX351331	LLC3038	Chaetomium	96.491	7.21e-50	189
ASV_3322	PX351375	LLC1091	Arithium	82.334	6.78e-69	252
ASV_3324	PX351303	LLC1140	Aureobasidium	95.62	7.02e-59	219
ASV_3327	PX351441	LLC1334	Acremonium	87.121	3.47e-37	147
ASV_3328	PX351530	LLC2356	Westerdykella	94.34	1.25e-41	161
ASV_3329	PX351320	LLC1570	Minimedusa	92.308	2.86e-43	167
ASV_3330	PX351634	LLC3689	Cladosporium	95.833	7.82e-40	156
ASV_3332	PX351634	LLC3689	Cladosporium	86.792	2.95e-28	117
ASV_3333	PX351374	LLC1073	Corynespora	83.758	2.35e-78	283
ASV_3334	PX350863	LLC3156	Mortierella	84.615	4.22e-22	97.1
ASV_3337	PX351051	LLC3496	Acremonium	93.939	3.46e-23	100
ASV_3338	PX351303	LLC1140	Aureobasidium	94.495	2.58e-43	167
ASV_334	PX351564	LLC3109	Mortierella	89.431	8.75e-39	152
ASV_3340	PX351634	LLC3689	Cladosporium	93.814	4.35e-37	147
ASV_3341	PX351634	LLC3689	Cladosporium	92.708	7.29e-35	139
ASV_3343	PX351385	LLC1144	Ascochyta	87.419	1.07e-96	344
ASV_3345	PX351437	LLC1297	Leptosphaerulina	93.388	4.4e-46	176
ASV_3346	PX351051	LLC3496	Acremonium	99.377	7.93e-168	580
ASV_3347	PX351639	LLC3707	Culvaria	97.444	7.8e-153	531
ASV_3348	PX351320	LLC1570	Minimedusa	92	1.67e-35	141
ASV_3349	PX351320	LLC1570	Minimedusa	92	1.68e-35	141
ASV_3350	PX351320	LLC1570	Minimedusa	92	1.69e-35	141
ASV_3351	PX351320	LLC1570	Minimedusa	95.146	3.48e-42	163
ASV_3353	PX351374	LLC1073	Corynespora	84.076	5.06e-80	289
ASV_3355	PX351517	LLC2278	Mortierella	95.041	2.01e-50	191
ASV_3356	PX351555	LLC3050	Alternaria	96.19	5.35e-45	172
ASV_3358	PX350863	LLC3156	Mortierella	90.826	4.76e-37	147
ASV_3359	PX351303	LLC1140	Aureobasidium	79.808	4.05e-56	209
ASV_336	PX351492	LLC2143	Paramythrothecium	94.833	2.23e-143	499
ASV_3360	PX351533	LLC2389	Achroiostachys	86.095	1.99e-94	337
ASV_3363	PX351507	LLC2244	Mortierella	92.424	3.49e-48	183
ASV_3364	PX351298	LLC1101	Chaetomium	87.906	4.2e-111	392
ASV_3365	PX351634	LLC3689	Cladosporium	94.792	3.34e-38	150
ASV_3366	PX351379	LLC1110	New Genus	85.304	3.07e-87	313
ASV_3367	PX351298	LLC1101	Chaetomium	85.538	2.58e-93	333
ASV_3369	PX350863	LLC3156	Mortierella	87.619	2.96e-28	117
ASV_337	PX351375	LLC1091	Arithium	87.107	1.44e-95	340
ASV_3370	PX351555	LLC3050	Alternaria	89.855	1.47e-45	174
ASV_3371	PX350863	LLC3156	Mortierella	95.652	1.51e-26	111
ASV_3372	PX351298	LLC1101	Chaetomium	100	1.25e-160	556
ASV_3375	PX350863	LLC3156	Mortierella	92.553	9.28e-34	135
ASV_3376	PX351375	LLC1091	Arithium	86.755	8.17e-93	331
ASV_3379	PX351320	LLC1570	Minimedusa	94.175	1.64e-40	158
ASV_338	PX351530	LLC2356	Westerdykella	90.97	2.19e-113	399
ASV_3380	PX350863	LLC3156	Mortierella	89.72	3.37e-33	134
ASV_3381	PX351634	LLC3689	Cladosporium	96.296	1.32e-46	178
ASV_3382	PX351320	LLC1570	Minimedusa	88.235	7.15e-35	139
ASV_3383	PX351634	LLC3689	Cladosporium	92.784	7.21e-35	139
ASV_3386	PX351534	LLC2392	Thievela	94.737	5.15e-11	60.2
ASV_3388	PX351051	LLC3496	Acremonium	95.455	7.52e-25	106
[truncated: 4,125 more rows]

## Sheet: New Fungal Genera Correlation
Genus (newly assigned)	R value				P value				Adjusted P value
	log.Seedbank_Ave	log.Seedbank_SE	log.Infestation_Ave	log.Infestation_SE	log.Seedbank_Ave	log.Seedbank_SE	log.Infestation_Ave	log.Infestation_SE	log.Seedbank_Ave	log.Seedbank_SE	log.Infestation_Ave	log.Infestation_SE
Achroiostachys	-0.13806	-0.115886	-0.0997729	-0.024811	0.360195	0.443121	0.509434	0.869991	1	1	1	1
Acremonium	0.0282692	0.156659	0.118409	0.157233	0.852059	0.298477	0.433186	0.296687	1	1	1	1
Albifimbria	0.0474676	0.00492153	-0.0714404	-0.0522506	0.754085	0.974104	0.637068	0.730197	1	1	1	1
Alternaria	0.0615655	-0.0496529	0.266961	0.17742	0.68441	0.743141	0.0728939	0.238163	1	1	1	1
Amesia	-0.261415	-0.272424	-0.157354	-0.190442	0.0792816	0.067006	0.29631	0.204894	1	1	1	1
Arithium	-0.213851	-0.193574	-0.327941	-0.290527	0.153563	0.197404	0.0260867	0.0501477	1	1	1	1
Ascochyta	0.280256	0.157118	0.175413	0.0956183	0.0592306	0.297044	0.243601	0.527309	1	1	1	1
Aureobasidium	-0.0755396	-0.0835417	-0.10211	-0.0475353	0.617815	0.580962	0.499515	0.753745	1	1	1	1
Bipolaris	0.142058	0.246682	0.179503	0.18796	0.346318	0.0983947	0.232607	0.210969	1	1	1	1
Chaetomium	-0.0893343	-0.148013	0.0511907	-0.0201065	0.554921	0.326264	0.735469	0.894487	1	1	1	1
Cladosporium	0.074828	-0.0257506	0.0733852	0.0663259	0.62114	0.865112	0.627904	0.661425	1	1	1	1
Corynespora	0.0589843	0.133969	-0.0600938	0.0177333	0.696995	0.374741	0.691575	0.906882	1	1	1	1
Culvaria	0.170753	0.0213813	0.271599	0.148064	0.256548	0.887838	0.0678695	0.326094	1	1	1	1
Curvularia	-0.110849	-0.0902299	0.227484	0.234273	0.463323	0.550944	0.128405	0.117095	1	1	1	1
Fusarium	-0.0409956	-0.194751	0.0555373	0.0967973	0.78677	0.19464	0.713925	0.522206	1	1	1	1
Humicola	-0.227439	-0.0564091	-0.288178	-0.293248	0.128483	0.70963	0.0521187	0.0479413	1	1	1	1
Leptosphaerulina	-0.28813	-0.303213	-0.0137196	0.0516485	0.0521599	0.0405216	0.927894	0.733191	1	1	1	1
Lophotrichus	-0.0822653	-0.123682	0.0382482	0.0657149	0.586773	0.412832	0.800759	0.664358	1	1	1	1
Minimedusa	0.263983	0.213609	0.23012	0.246195	0.076271	0.15404	0.123919	0.0990821	1	1	1	1
Mortierella	-0.0774524	-0.019903	-0.0415133	-0.0271021	0.608917	0.895548	0.784141	0.858103	1	1	1	1
Neocosmospora	-0.313127	-0.387459	-0.00726672	0.0278423	0.0340999	0.00780574	0.961772	0.854269	1	1	1	1
New Genus	0.0315215	-0.000155292	0.24301	0.212806	0.835262	0.999183	0.10367	0.155631	1	1	1	1
Nigorspora Sphaerica	0.0829726	0.213124	-0.0764323	-0.138312	0.58355	0.154999	0.613655	0.359311	1	1	1	1
Ovatospora	0.227566	0.2522	0.031049	0.0717373	0.128264	0.0908593	0.837698	0.635666	1	1	1	1
Paraconiothyrium	0.0109602	-0.0402843	0.0994126	0.05396	0.942369	0.790385	0.510972	0.721719	1	1	1	1
Paramythrothecium	-0.113248	0.0289873	-0.339527	-0.331519	0.453637	0.848345	0.0209738	0.0244072	1	1	1	1
Peyronella	0.0726991	-0.0540807	0.211353	0.225416	0.631131	0.721122	0.15854	0.132008	1	1	1	1
Phoma	-0.0446651	-0.0739704	-0.226741	-0.279985	0.76819	0.625157	0.12969	0.0594873	1	1	1	1
Phoma-Like Genus	0.273808	0.278468	0.196829	0.172723	0.0655763	0.0609384	0.189827	0.251019	1	1	1	1
Plectosphaerella	0.0678519	0.147175	-0.0340017	-0.0184587	0.65412	0.32904	0.822501	0.903091	1	1	1	1
Pyrenochaetopsis	0.000408968	0.00270339	0.0795197	0.0958939	0.997848	0.985774	0.599361	0.526114	1	1	1	1
Stagonosporopsis	-0.04766	-0.0374289	-0.209899	-0.21234	0.753119	0.804943	0.16149	0.15656	1	1	1	1
Stephanonectria	-0.236893	-0.225846	-0.0969007	-0.0815524	0.112938	0.131252	0.521759	0.59003	1	1	1	1
Thievela	0.113401	0.118295	0.0663937	-0.0225851	0.453024	0.433632	0.661099	0.881567	1	1	1	1
Trichoderma	-0.148967	-0.115782	-0.14766	-0.107748	0.323122	0.44353	0.327432	0.476	1	1	1	1
Volutella	0.197625	0.217635	0.0346445	0.0535264	0.188007	0.146243	0.819201	0.723867	1	1	1	1
Westerdykella	0.245312	0.219225	-0.0115236	-0.0777071	0.100338	0.143246	0.939412	0.607736	1	1	1	1
Zopfiella	0.254353	0.260657	0.159895	0.189223	0.0880437	0.080188	0.28848	0.207862	1	1	1	1

## Sheet: Assay Data
image	date_measurement	fungal_strain	Fungal_species	fungal_inoculation	gr24	germinated	ungerminated	germination_percentage
20240625_LLC2210_Sh22_C_GR24+_A10.jpg	20240625	LLC2210	Neocosmospora falciforme	C	GR24+	7	14	33.3333
20240625_LLC2210_Sh22_C_GR24+_A11.jpg	20240625	LLC2210	Neocosmospora falciforme	C	GR24+	8	12	40
20240625_LLC2210_Sh22_C_GR24+_A12.jpg	20240625	LLC2210	Neocosmospora falciforme	C	GR24+	8	12	40
20240625_LLC2210_Sh22_C_GR24+_A7.jpg	20240625	LLC2210	Neocosmospora falciforme	C	GR24+	8	17	32
20240625_LLC2210_Sh22_C_GR24+_A8.jpg	20240625	LLC2210	Neocosmospora falciforme	C	GR24+	10	16	38.4615
20240625_LLC2210_Sh22_C_GR24+_A9.jpg	20240625	LLC2210	Neocosmospora falciforme	C	GR24+	11	19	36.6667
20240625_LLC2210_Sh22_C_GR24+_B10.jpg	20240625	LLC2210	Neocosmospora falciforme	C	GR24+	10	16	38.4615
20240625_LLC2210_Sh22_C_GR24+_B11.jpg	20240625	LLC2210	Neocosmospora falciforme	C	GR24+	6	12	33.3333
20240625_LLC2210_Sh22_C_GR24+_B12.jpg	20240625	LLC2210	Neocosmospora falciforme	C	GR24+	6	14	30
20240625_LLC2210_Sh22_C_GR24+_B7.jpg	20240625	LLC2210	Neocosmospora falciforme	C	GR24+	8	16	33.3333
20240625_LLC2210_Sh22_C_GR24+_B8.jpg	20240625	LLC2210	Neocosmospora falciforme	C	GR24+	16	15	51.6129
20240625_LLC2210_Sh22_C_GR24+_B9.jpg	20240625	LLC2210	Neocosmospora falciforme	C	GR24+	15	20	42.8571
20240625_LLC2210_Sh22_C_GR24+_C10.jpg	20240625	LLC2210	Neocosmospora falciforme	C	GR24+	10	20	33.3333
20240625_LLC2210_Sh22_C_GR24+_C11.jpg	20240625	LLC2210	Neocosmospora falciforme	C	GR24+	11	12	47.8261
20240625_LLC2210_Sh22_C_GR24+_C12.jpg	20240625	LLC2210	Neocosmospora falciforme	C	GR24+	2	13	13.3333
20240625_LLC2210_Sh22_C_GR24+_C7.jpg	20240625	LLC2210	Neocosmospora falciforme	C	GR24+	13	17	43.3333
20240625_LLC2210_Sh22_C_GR24+_C8.jpg	20240625	LLC2210	Neocosmospora falciforme	C	GR24+	9	20	31.0345
20240625_LLC2210_Sh22_C_GR24+_C9.jpg	20240625	LLC2210	Neocosmospora falciforme	C	GR24+	9	14	39.1304
20240625_LLC2210_Sh22_C_GR24+_D10.jpg	20240625	LLC2210	Neocosmospora falciforme	C	GR24+	15	12	55.5556
20240625_LLC2210_Sh22_C_GR24+_D11.jpg	20240625	LLC2210	Neocosmospora falciforme	C	GR24+	15	17	46.875
20240625_LLC2210_Sh22_C_GR24+_D12.jpg	20240625	LLC2210	Neocosmospora falciforme	C	GR24+	2	19	9.52381
20240625_LLC2210_Sh22_C_GR24+_D7.jpg	20240625	LLC2210	Neocosmospora falciforme	C	GR24+	25	16	60.9756
20240625_LLC2210_Sh22_C_GR24+_D8.jpg	20240625	LLC2210	Neocosmospora falciforme	C	GR24+	9	12	42.8571
20240625_LLC2210_Sh22_C_GR24+_D9.jpg	20240625	LLC2210	Neocosmospora falciforme	C	GR24+	10	16	38.4615
20240625_LLC2210_Sh22_C_GR24-_A1.jpg	20240625	LLC2210	Neocosmospora falciforme	C	GR24-	0	28	0
20240625_LLC2210_Sh22_C_GR24-_A2.jpg	20240625	LLC2210	Neocosmospora falciforme	C	GR24-	2	25	7.40741
20240625_LLC2210_Sh22_C_GR24-_A3.jpg	20240625	LLC2210	Neocosmospora falciforme	C	GR24-	1	26	3.7037
20240625_LLC2210_Sh22_C_GR24-_A4.jpg	20240625	LLC2210	Neocosmospora falciforme	C	GR24-	4	22	15.3846
20240625_LLC2210_Sh22_C_GR24-_A5.jpg	20240625	LLC2210	Neocosmospora falciforme	C	GR24-	2	16	11.1111
20240625_LLC2210_Sh22_C_GR24-_A6.jpg	20240625	LLC2210	Neocosmospora falciforme	C	GR24-	1	21	4.54545
20240625_LLC2210_Sh22_C_GR24-_B1.jpg	20240625	LLC2210	Neocosmospora falciforme	C	GR24-	1	23	4.16667
20240625_LLC2210_Sh22_C_GR24-_B2.jpg	20240625	LLC2210	Neocosmospora falciforme	C	GR24-	1	21	4.54545
20240625_LLC2210_Sh22_C_GR24-_B3.jpg	20240625	LLC2210	Neocosmospora falciforme	C	GR24-	2	18	10
20240625_LLC2210_Sh22_C_GR24-_B4.jpg	20240625	LLC2210	Neocosmospora falciforme	C	GR24-	0	21	0
20240625_LLC2210_Sh22_C_GR24-_B5.jpg	20240625	LLC2210	Neocosmospora falciforme	C	GR24-	1	23	4.16667
20240625_LLC2210_Sh22_C_GR24-_B6.jpg	20240625	LLC2210	Neocosmospora falciforme	C	GR24-	2	16	11.1111
20240625_LLC2210_Sh22_C_GR24-_C1.jpg	20240625	LLC2210	Neocosmospora falciforme	C	GR24-	1	40	2.43902
20240625_LLC2210_Sh22_C_GR24-_C2.jpg	20240625	LLC2210	Neocosmospora falciforme	C	GR24-	1	31	3.125
20240625_LLC2210_Sh22_C_GR24-_C3.jpg	20240625	LLC2210	Neocosmospora falciforme	C	GR24-	1	41	2.38095
20240625_LLC2210_Sh22_C_GR24-_C4.jpg	20240625	LLC2210	Neocosmospora falciforme	C	GR24-	1	23	4.16667
20240625_LLC2210_Sh22_C_GR24-_C5.jpg	20240625	LLC2210	Neocosmospora falciforme	C	GR24-	0	33	0
20240625_LLC2210_Sh22_C_GR24-_C6.jpg	20240625	LLC2210	Neocosmospora falciforme	C	GR24-	2	19	9.52381
20240625_LLC2210_Sh22_C_GR24-_D1.jpg	20240625	LLC2210	Neocosmospora falciforme	C	GR24-	1	21	4.54545
20240625_LLC2210_Sh22_C_GR24-_D2.jpg	20240625	LLC2210	Neocosmospora falciforme	C	GR24-	1	20	4.7619
20240625_LLC2210_Sh22_C_GR24-_D3.jpg	20240625	LLC2210	Neocosmospora falciforme	C	GR24-	1	30	3.22581
20240625_LLC2210_Sh22_C_GR24-_D4.jpg	20240625	LLC2210	Neocosmospora falciforme	C	GR24-	0	13	0
20240625_LLC2210_Sh22_C_GR24-_D5.jpg	20240625	LLC2210	Neocosmospora falciforme	C	GR24-	0	32	0
20240625_LLC2210_Sh22_C_GR24-_D6.jpg	20240625	LLC2210	Neocosmospora falciforme	C	GR24-	0	31	0
20240625_LLC2210_Sh22_F_GR24+_E10.jpg	20240625	LLC2210	Neocosmospora falciforme	F	GR24+	10	9	52.6316
20240625_LLC2210_Sh22_F_GR24+_E11.jpg	20240625	LLC2210	Neocosmospora falciforme	F	GR24+	12	8	60
20240625_LLC2210_Sh22_F_GR24+_E12.jpg	20240625	LLC2210	Neocosmospora falciforme	F	GR24+	14	8	63.6364
20240625_LLC2210_Sh22_F_GR24+_E7.jpg	20240625	LLC2210	Neocosmospora falciforme	F	GR24+	14	11	56
20240625_LLC2210_Sh22_F_GR24+_E8.jpg	20240625	LLC2210	Neocosmospora falciforme	F	GR24+	15	11	57.6923
20240625_LLC2210_Sh22_F_GR24+_E9.jpg	20240625	LLC2210	Neocosmospora falciforme	F	GR24+	13	12	52
20240625_LLC2210_Sh22_F_GR24+_F10.jpg	20240625	LLC2210	Neocosmospora falciforme	F	GR24+	16	10	61.5385
20240625_LLC2210_Sh22_F_GR24+_F11.jpg	20240625	LLC2210	Neocosmospora falciforme	F	GR24+	6	11	35.2941
20240625_LLC2210_Sh22_F_GR24+_F12.jpg	20240625	LLC2210	Neocosmospora falciforme	F	GR24+	17	12	58.6207
20240625_LLC2210_Sh22_F_GR24+_F7.jpg	20240625	LLC2210	Neocosmospora falciforme	F	GR24+	10	12	45.4545
20240625_LLC2210_Sh22_F_GR24+_F8.jpg	20240625	LLC2210	Neocosmospora falciforme	F	GR24+	16	20	44.4444
20240625_LLC2210_Sh22_F_GR24+_F9.jpg	20240625	LLC2210	Neocosmospora falciforme	F	GR24+	12	17	41.3793
20240625_LLC2210_Sh22_F_GR24+_G10.jpg	20240625	LLC2210	Neocosmospora falciforme	F	GR24+	25	10	71.4286
20240625_LLC2210_Sh22_F_GR24+_G11.jpg	20240625	LLC2210	Neocosmospora falciforme	F	GR24+	11	13	45.8333
20240625_LLC2210_Sh22_F_GR24+_G12.jpg	20240625	LLC2210	Neocosmospora falciforme	F	GR24+	20	2	90.9091
20240625_LLC2210_Sh22_F_GR24+_G7.jpg	20240625	LLC2210	Neocosmospora falciforme	F	GR24+	11	13	45.8333
20240625_LLC2210_Sh22_F_GR24+_G8.jpg	20240625	LLC2210	Neocosmospora falciforme	F	GR24+	16	12	57.1429
20240625_LLC2210_Sh22_F_GR24+_G9.jpg	20240625	LLC2210	Neocosmospora falciforme	F	GR24+	16	5	76.1905
20240625_LLC2210_Sh22_F_GR24+_H10.jpg	20240625	LLC2210	Neocosmospora falciforme	F	GR24+	15	9	62.5
20240625_LLC2210_Sh22_F_GR24+_H11.jpg	20240625	LLC2210	Neocosmospora falciforme	F	GR24+	12	15	44.4444
20240625_LLC2210_Sh22_F_GR24+_H12.jpg	20240625	LLC2210	Neocosmospora falciforme	F	GR24+	2	25	7.40741
20240625_LLC2210_Sh22_F_GR24+_H7.jpg	20240625	LLC2210	Neocosmospora falciforme	F	GR24+	17	10	62.963
20240625_LLC2210_Sh22_F_GR24+_H8.jpg	20240625	LLC2210	Neocosmospora falciforme	F	GR24+	11	20	35.4839
20240625_LLC2210_Sh22_F_GR24+_H9.jpg	20240625	LLC2210	Neocosmospora falciforme	F	GR24+	13	10	56.5217
20240625_LLC2210_Sh22_F_GR24-_E1.jpg	20240625	LLC2210	Neocosmospora falciforme	F	GR24-	0	23	0
20240625_LLC2210_Sh22_F_GR24-_E2.jpg	20240625	LLC2210	Neocosmospora falciforme	F	GR24-	0	27	0
20240625_LLC2210_Sh22_F_GR24-_E3.jpg	20240625	LLC2210	Neocosmospora falciforme	F	GR24-	3	29	9.375
20240625_LLC2210_Sh22_F_GR24-_E4.jpg	20240625	LLC2210	Neocosmospora falciforme	F	GR24-	0	25	0
20240625_LLC2210_Sh22_F_GR24-_E5.jpg	20240625	LLC2210	Neocosmospora falciforme	F	GR24-	0	31	0
20240625_LLC2210_Sh22_F_GR24-_E6.jpg	20240625	LLC2210	Neocosmospora falciforme	F	GR24-	3	18	14.2857
20240625_LLC2210_Sh22_F_GR24-_F1.jpg	20240625	LLC2210	Neocosmospora falciforme	F	GR24-	0	19	0
20240625_LLC2210_Sh22_F_GR24-_F2.jpg	20240625	LLC2210	Neocosmospora falciforme	F	GR24-	0	25	0
20240625_LLC2210_Sh22_F_GR24-_F3.jpg	20240625	LLC2210	Neocosmospora falciforme	F	GR24-	2	32	5.88235
20240625_LLC2210_Sh22_F_GR24-_F4.jpg	20240625	LLC2210	Neocosmospora falciforme	F	GR24-	1	37	2.63158
20240625_LLC2210_Sh22_F_GR24-_F5.jpg	20240625	LLC2210	Neocosmospora falciforme	F	GR24-	2	30	6.25
20240625_LLC2210_Sh22_F_GR24-_F6.jpg	20240625	LLC2210	Neocosmospora falciforme	F	GR24-	1	27	3.57143
20240625_LLC2210_Sh22_F_GR24-_G1.jpg	20240625	LLC2210	Neocosmospora falciforme	F	GR24-	0	28	0
20240625_LLC2210_Sh22_F_GR24-_G2.jpg	20240625	LLC2210	Neocosmospora falciforme	F	GR24-	1	30	3.22581
20240625_LLC2210_Sh22_F_GR24-_G3.jpg	20240625	LLC2210	Neocosmospora falciforme	F	GR24-	1	25	3.84615
20240625_LLC2210_Sh22_F_GR24-_G4.jpg	20240625	LLC2210	Neocosmospora falciforme	F	GR24-	1	23	4.16667
20240625_LLC2210_Sh22_F_GR24-_G5.jpg	20240625	LLC2210	Neocosmospora falciforme	F	GR24-	0	35	0
20240625_LLC2210_Sh22_F_GR24-_G6.jpg	20240625	LLC2210	Neocosmospora falciforme	F	GR24-	0	25	0
20240625_LLC2210_Sh22_F_GR24-_H1.jpg	20240625	LLC2210	Neocosmospora falciforme	F	GR24-	2	25	7.40741
20240625_LLC2210_Sh22_F_GR24-_H2.jpg	20240625	LLC2210	Neocosmospora falciforme	F	GR24-	0	28	0
20240625_LLC2210_Sh22_F_GR24-_H3.jpg	20240625	LLC2210	Neocosmospora falciforme	F	GR24-	1	21	4.54545
20240625_LLC2210_Sh22_F_GR24-_H4.jpg	20240625	LLC2210	Neocosmospora falciforme	F	GR24-	1	21	4.54545
20240625_LLC2210_Sh22_F_GR24-_H5.jpg	20240625	LLC2210	Neocosmospora falciforme	F	GR24-	0	26	0
20240625_LLC2210_Sh22_F_GR24-_H6.jpg	20240625	LLC2210	Neocosmospora falciforme	F	GR24-	0	26	0
