# Supplementary material for: Disentangling the importance of microbiological and physico-chemical properties of Ethiopian field soils for the Striga seed bank and sorghum infestation
Source: Environ Microbiome. 2026 Jul 13;21:91. doi: 10.1186/s40793-026-00926-3 (PMC13397753; doi:10.1186/s40793-026-00926-3)
Supplement: Supplementary file 3 — Supplementary Data 1 [file 40793_2026_926_MOESM3_ESM.xlsx]

## Sheet: READ ME
Supplemental Data 1: Soil Measurements
Spreadsheet name	Explanation
Physico-chemical	Soil identifying information and physico-chemical analysis
Striga Measurements	Pooled Striga measurements of seedbank and field infestation and their log (base 10) transformations used in analysis.
Field Infestation	Original Striga field infestation measurements normalized by sorghum presence.
Seedbank	Original Striga seedbank measurements by qPCR (Striga seeds per 150g).
Land Info	Information about soil sample location in four-tier decentralized system and any available cropping history from interviewed farmers.
PCA Summary	Importance of components from physico-chemical trait PCA analysis. Excluded sample E30 (outlier) and variable C/OS_ratio (missing values)
PCA Loadings Physico-chemical	PCA loading values for variables in physico-chemical analysis obtained by extracting the loadings from the PCA result of prcomp(). PCs 1-30 to explain 100% of the variation.
Physico-chemical measurements and units
Name	Units	Explanation
ID		soil Identifier
Site		location name
Altitude	meters
longitude	degrees DD
latitude	degrees DD
pH
Mg_avail	(mg Mg/kg)	available magnesium
Mg_total	(mmol/kg)	total magnesium
Mg	(%)
Na_avail	(mg Na/kg)	available sodium
Na_total	(mmol/kg)	total sodium
Na	(%)
K_avail	(mg K/kg)	available potassium
K_total	(mmol/kg)	total potassium
K	(%)
Ca_avail	(mmol Ca/l)	available calcium
Ca_total	(mmol/kg)	total calcium
Ca	(%)
P_avail	(mg P/kg)	available phosphorus
P_total	(mg P2O5/100 g)	total phosphorus
S_avail	(mg S/kg)	available sulfur
S_total	(mg S/kg)	total sulfur
S.delivery	(kg S/ha)
N_total	(mg N/kg)	total nitrogen
N.delivery	(kg N/ha)
C	(%)	carbon
C/S_ratio
C/OS_ratio
C/N_ratio
Clay_humus	(CEC) (mmol+/kg)	Cation Exchange Capacity
Microbial_activity	(mg N/kg)
C_inorganic	(%)	inorganic carbon of Carbonated_lime, excluded from soil texture compositional log transformation
Carbonated_lime	(%)	calcium carbonate
organic	(%)	organic matter
Clay	(<2 um) (%)
Silt	(2-50 um) (%)
Sand	(>50 um) (%)
Soil_Texture		soil texture based on texture triangle calculation from USDA
Agro_Climate_type		3 character Koeppen-Geiger climate classification using climatic data from CLUST32 (years 1981-2010) (source: GAEZ v4)
Striga Measurements
Name	Unit	Explanation
ID		soil identifier
Normalized_Striga_Count_Ave	Striga/m2	Average Normalized Striga Infestation, normalized by Sorghum count
Normalized_Striga_Count_SE		Normalized Striga Infestation Standard Error
Seedbank_Ave	(Striga seeds per 150g)	Average Striga Seedbank
Seedbank_SE		Striga Seedbank Standard Error
log.Seedbank_Ave		log (base 10) transformation of Average Striga Seedbank
log.Seedbank_SE		log (base 10) transformation of Striga Seedbank Standard Error
log.Infestation_Ave		log (base 10) transformation of Average Normalized Striga Infestation
log.Infestation_SE		log (base 10) transformation of Normalized Striga Infestation Standard Error
Field Infestation
Name	Unit	Explanation
ID		soil identifier
RI	Striga/m2	Normalized Striga count with No. of sorghum plant per m2, biological replicate 1
RII	Striga/m2	Normalized Striga count with No. of sorghum plant per m2, biological replicate 2
RIII	Striga/m2	Normalized Striga count with No. of sorghum plant per m2, biological replicate 3
RIV	Striga/m2	Normalized Striga count with No. of sorghum plant per m2, biological replicate 4
Ave Striga count	Striga/m2	calculated average of biological replicates
SE		calculated standard error of biological replicates
Seedbank
Name	Unit	Explanation
ID		soil identifier
Rep_A	(Striga seeds per 150g)	Striga seedbank by qPCR, technical replicate 1
Rep_B	(Striga seeds per 150g)	Striga seedbank by qPCR, technical replicate 2
Rep_C	(Striga seeds per 150g)	Striga seedbank by qPCR, technical replicate 3
Mean	(Striga seeds per 150g)	calculated average of biological replicates
SE		calculated standard error of biological replicates
Land Info
Name	Explanation
Sample_Code	soil identifier
Date_of_sampling	date of sampling
Region	Region of sample
Zone	Zone of sample
Woreda	Woreda of sample (similar to district)
Kebele	Kebele of sample (similar to nieghborhood)
Local_Cultivar_Planted_On_Field_During_Soil_Sample_Collection	sorghum genotype in field if applicable
Remark	additional remarks about cropping history
PCA Eigens Physico-chemical
Columns	Principal Components 1 through 30
Rows	Variable

## Sheet: Physico-chemical
ID	site	Altitude (meters)	longitude (degrees)	latitude (degrees)	pH	Mg_avail (mg Mg/kg)	Mg_total (mmol/kg)	Mg (%)	Na_avail (mg Na/kg)	Na_total (mmol/kg)	Na (%)	K_avail (mg K/kg)	K_total (mmol/kg)	K (%)	Ca_avail (mmol Ca/l)	Ca_total (mmol/kg)	Ca (%)	P_avail (mg P/kg)	P_total (mg P2O5/100g)	S_avail (mg S/kg)	S_total (mg S/kg)	S.delivery (kg S/ha)	N_total (mg N/kg)	N.delivery (kg N/ha)	C (%)	C/S_ratio	C/OS_ratio	C/N_ratio	Clay_humus (CEC) (mmol+/kg)	Microbial_activity (mg N/kg)	C_inorganic (%)	Carbonated_lime (%)	organic (%)	Clay (<2 um) (%)	Silt (2-50 um) (%)	Sand (>50 um) (%)	Soil_Texture	Agro_Climate_type
E01	Kewet	1391	40.0149	9.91322	7.6	172	11.7	2.8	18	0	0	164	5.6	1.3	3.4	452	96	0.5	730	4.8	380	18	1780	80	2.5	65	0.41	14	421	10	0.6	4.3	6.1	46	44	0	SILTY CLAY	4
E02	Kewet	1386	40.0126	9.92369	7.5	260	26	5.3	23	1.6	0.3	75	6.3	1.3	4	489	93	0	40	5.8	430	25	1230	45	2	47	0.36	17	487	39	0.78	5.7	5.6	48	41	0	SILTY CLAY	4
E03	Jile-Timuga	1663	39.9368	10.4593	6.4	336	15.5	4.6	11	0	0	133	7	2.1	2.1	279	83	0	40	4.9	0	9	880	55	0.9	57	0.45	10	337	41	0.23	1.3	2	34	29	34	CLAY LOAM	12
E04	Jile-Timuga	1413	39.9678	10.2453	7.2	494	27	6.8	25	0.6	0.2	98	8.3	2.1	2.1	282	71	0.8	220	5.9	315	20	2460	170	1.4	45	0.38	6	396	88	0.22	1.3	3.7	51	44	0	SILTY CLAY	4
E05	Haftay-Humera	668	36.7764	14.1933	7.6	576	17.7	4	191	0.7	0.2	40	4.3	1	3.1	370	84	0	0	5	175	9	520	10	1.2	69	0.41	23	439	71	0.13	0.5	2.9	48	49	0	SILTY CLAY	7
E06	Abergele	1627	38.9923	13.2329	6.8	200	17.7	13	0	0	0	29	1.9	1.4	1.1	139	85	0	40	2.7	0	14	790	70	0.2	10	NA	2	134	66	0	0	0	38	42	20	SILTY CLAY LOAM	7
E07	Artuma-Fursi	1461	39.9268	10.5217	6.2	359	21.4	8.5	11	0.7	0.3	150	4.3	1.7	0.1	213	85	0.8	260	3	225	9	1420	75	1.9	83	0.61	13	252	98	0	0	3.1	41	12	44	SANDY CLAY	12
E08	Artuma-Fursi	1452	39.9477	10.515	6.5	319	23.1	6.9	7	0.6	0.2	249	3.3	1	2.1	283	84	2.8	670	6.8	455	31	1750	100	1.9	41	0.9	11	337	103	0.31	2	2.1	51	27	18	CLAY	12
E09	Abergele	1587	38.9935	13.2573	6.7	60	4	4.5	0	0	0	39	1.6	1.8	1.2	77	87	0.6	0	3	0	1	0	0	0	7	NA	5	89	7	0.13	0.5	0	12	42	46	LOAM	7
E10	Haftay-Humera	668	36.5764	13.9704	7.6	795	57.7	15	290	2.6	0.7	49	4.9	1.2	2.4	340	84	0	50	3.4	0	5	570	10	1.4	94	0.37	25	395	40	0	0	3.8	50	35	11	CLAY	7
E11	Abergele	1478	38.9963	13.4304	7.1	217	29.7	14	7	0.4	0.2	24	5.1	2.4	0.1	179	84	0	30	4.2	275	15	1070	50	1.7	60	0.52	15	213	0	0	0	3.3	22	57	18	SILT LOAM	7
E12	Raya-Kobo	1607	39.6339	11.9914	7.5	431	26.4	14	21	1.3	0.7	34	1	0.5	0.1	286	85	0.3	230	5.1	0	10	590	35	0.6	38	0.18	10	189	67	0.05	0	3.3	16	72	9	SILT LOAM	4
E13	Tahtay-Adiabo	1042	37.7405	14.5367	6.6	337	50.4	20	0	0.6	0.2	40	18.3	7.4	0.1	100	40	0	0	2.7	195	9	740	25	1.4	70	0.38	18	248	107	0	0	3.7	28	40	28	CLAY LOAM	4
E14	Raya-Alamata	1468	39.6251	12.4971	7.4	380	18.5	20	17	0	0	272	2	2.2	0.2	200	78	5.3	1050	4.7	70	1	970	55	1.1	163	0.39	12	91	65	0.15	0.7	2.8	10	78	9	SILT	4
E15	Haftay humera	608	36.6269	14.2608	7.5	632	61.7	13	374	1.3	0.3	20	7.6	1.6	0.2	375	79	0	60	3.1	0	6	460	5	1.3	83	0.5	27	472	92	0.22	1.3	2.6	56	22	18	CLAY	7
E16	Wuchale	1617	39.1209	11.4841	7.1	417	17.3	11	20	0	0	80	3.4	2.1	0.1	194	87	0.9	830	5	60	1	920	55	1	162	0.63	11	162	36	0	0	1.6	30	33	35	CLAY LOAM	13
E17	Jile-Timuga	1476	39.8851	10.3259	7.1	464	26.2	8.6	12	0.8	0.3	49	6.8	2.2	1.2	327	89	0.4	390	3.4	205	7	540	-5	1.9	90	0.35	34	305	61	0.05	0	5.5	11	55	29	SILT LOAM	13
E18	Haftay-Humera	625	36.6562	14.1758	7.6	722	83	18	105	1.4	0.3	36	11.3	2.4	1.1	358	76	0	40	3.6	0	2	530	-10	1.8	123	0.46	35	472	66	0.11	0.4	3.9	49	29	18	CLAY	7
E19	Kewet	1373	40.0284	9.85306	7.6	220	17.7	3.9	17	1.3	0.3	87	4.6	1	6.2	489	95	0	70	5.9	530	33	1430	60	2.1	40	0.4	15	456	45	0.65	4.7	5.3	46	44	0	SILTY CLAY	4
E20	Abergele	1453	39.0408	13.5027	7.4	356	36.9	12	91	1.5	0.5	65	6.1	1.9	3.8	254	79	0	120	4.2	380	30	750	40	1	27	0.53	14	320	0	0.12	0.5	1.9	46	50	2	SILTY CLAY	7
E21	Raya-Alamaxa	1501	39.588	12.338	7.7	699	12.3	12	44	0	0	44	3.2	3.1	0.1	229	86	0.8	380	6	0	11	530	30	0.6	37	0.46	11	104	53	0.13	0.5	1.3	28	23	47	SANDY CLAY LOAM	4
E22	Tahtay-Adiabo	1040	37.7767	14.5368	6.9	255	13.3	8.4	7	0	0	111	2	1.3	1.3	128	81	0	50	3.4	0	13	320	30	0.1	9	1	4	159	60	0.34	2.2	0.1	19	31	48	LOAM	4
E23	Qobo	1503	39.6158	12.1028	7.2	382	34.2	16	13	1	0.5	61	1.7	0.8	0.1	299	83	0.5	370	4.3	0	8	1590	115	1	64	0.26	6	213	42	0.04	0	3.8	18	64	14	SILT LOAM	4
E24	Kewet	1263	39.9239	9.98928	7.6	272	19.9	5.7	43	1.3	0.4	74	7.5	2.1	2	469	92	0.2	140	4.1	385	23	1020	35	1.9	50	0.53	19	352	84	0.13	0.5	3.6	43	53	0	SILTY CLAY	4
E25	Tahtay-Adiabo	1078	37.87	14.4062	6.9	654	48	18	31	2.1	0.8	47	6.9	2.5	0.1	170	63	0	20	3.8	0	10	640	40	0.6	37	0.18	9	272	93	0	0	3.3	37	49	11	SILTY CLAY LOAM	4
E26	Haftay-Humera	616	36.6631	14.2464	7.6	635	79.6	16	331	1.2	0.2	30	8.4	1.7	0.5	386	79	0	50	2.6	0	6	480	5	1.3	85	0.45	26	489	102	0.24	1.4	2.9	55	18	23	CLAY	7
E27	Raya-Alamata	1513	39.5767	12.3648	7.6	502	24.7	10	38	0	0	132	1	0.4	0.1	345	89	2.1	700	8.9	175	4	1490	75	2	114	0.42	13	239	110	0.29	1.8	4.8	22	66	5	SILT LOAM	4
E28	Tahtay-Adiabo	1040	37.7605	14.5611	7.2	364	47	29	28	1.3	0.8	54	3.1	1.9	0.1	104	64	0	30	7.2	50	2	610	45	0.5	100	0.31	8	162	139	0	0	1.6	20	21	57	SANDY CLAY LOAM	4
E29	Haftay-Humera	635	36.6031	14.2408	7.2	805	68.3	14	107	2.3	0.5	34	8.6	1.8	0.1	373	77	0	30	1.8	160	9	480	15	1	64	0.45	21	483	59	0.22	1.3	2.2	54	8	35	CLAY	7
E30	Artma-Fursi	1460	39.9307	10.563	6.8	446	34.1	9.1	0	1.8	0.5	649	6.5	1.7	0.4	264	70	39	5710	22	550	24	3970	215	3.8	70	0.61	10	375	87	0.16	0.8	6.2	45	21	27	CLAY	12
E31	Haftay-Humera	649	36.7328	14.216	7.6	632	67.9	12	238	1.7	0.3	46	6.6	1.2	3	523	86	0	0	3.6	0	4	530	0	1.6	103	0.39	29	556	114	0.11	0.4	4.1	51	25	20	CLAY	7
E32	Wuchale	1565	39.6169	11.452	6.9	518	31.7	14	37	0	0	63	1.2	0.5	0.1	313	85	3	980	5.1	0	1	1070	20	2.6	172	0.52	24	227	60	0.05	0	5	29	43	23	CLAY LOAM	4
E33	Raya-Azebo	1441	39.648	12.1001	7.3	529	27.7	8.8	11	0.7	0.2	156	17.2	5.5	1.2	354	85	2.6	830	9.3	240	1	2170	85	3.4	141	0.74	16	315	80	0	0	4.6	45	44	6	SILTY CLAY	4
E34	Haftay-Humera	621	36.5731	14.0816	7.1	735	56.8	13	64	2.2	0.5	33	6.6	1.5	0.1	367	82	0	30	2.5	190	11	470	10	1.1	57	0.46	23	445	60	0.33	2.1	2.4	49	8	39	CLAY	7
E35	Haftay-Humera	625	36.5699	14.0365	6.9	930	117.4	23	46	1.8	0.4	40	11.7	2.3	0.9	400	74	0	30	3.5	0	5	560	10	1.4	90	0.39	24	511	42	0.12	0.5	3.6	50	16	30	CLAY	7
E36	Raya-Alamaxa	1495	39.585	12.4294	7.1	626	156.8	67	20	0	0	102	2.3	1	1	330	32	1.4	420	5.9	0	6	1250	75	1.2	83	0.3	10	235	91	0.04	0	4	29	42	25	CLAY LOAM	4
E37	Kewet	1263	39.9644	9.93981	7.5	193	3.5	1	17	0	0	104	4.4	1.2	0.1	412	98	0.2	110	5	175	10	860	50	1	56	0.25	11	368	2	0.39	2.6	4	39	23	31	CLAY	4
E38	Jile-Timuga	1421	39.9676	10.2441	7.4	265	17.4	3.8	17	1.3	0.3	60	5.5	1.2	4.3	412	90	0.3	120	7	405	27	1360	70	1.6	39	0.42	12	458	94	0	0	3.8	41	55	0	SILTY CLAY	4
E39	Haftay-Humera	628	36.6812	14.2374	7.4	680	91.5	17	231	1.7	0.3	26	11	2.1	0.1	483	81	0	40	2.2	0	9	460	20	0.7	47	0.23	15	535	130	0.25	1.5	3	56	15	25	CLAY	7
E40	Artma-Fursi	1453	39.9466	10.5148	6.1	387	25.5	8.3	16	1	0.3	273	6	1.9	1.4	201	65	5.1	1050	6.9	395	22	2240	140	2.3	58	0.64	10	308	92	0.07	0	3.6	46	15	35	CLAY	12
E41	Wuchale	1565	39.1168	11.4484	5.9	465	15.8	6.6	12	0	0	120	1.7	0.7	0.6	215	90	3.4	1320	4.7	0	1	1710	65	2.8	183	0.46	16	239	70	0.07	0	6.1	33	54	7	SILTY CLAY LOAM	13
E42	Haftay humera	784	36.9019	13.8242	6.9	874	42.7	9.2	21	1.5	0.3	46	6.8	1.5	3.1	374	80	0	50	3.1	280	14	900	25	1.8	65	0.4	20	465	87	0.11	0.4	4.5	49	46	0	SILTY CLAY	4
E43	Wuchale	1571	39.6164	11.443	6.8	457	95.3	59	19	0	0	105	10.3	6.4	0.1	182	34	3.1	1150	5.8	60	1	900	15	2.3	375	0.56	25	161	58	0.28	1.7	4.1	30	40	24	CLAY LOAM	4
E44	Haftay humera	783	36.9025	13.8244	6.8	666	48.6	12	19	0.6	0.2	51	6.2	1.6	1	261	67	0	70	4.4	0	6	820	35	1.3	89	0.45	16	392	91	0.03	0	2.9	46	22	29	CLAY	4
E45	Haftay humera	704	36.5522	13.9228	7.7	682	39.9	7.9	97	1.4	0.3	41	6.7	1.3	4.8	447	88	0	0	3.3	240	9	700	5	2	82	0.39	28	506	85	0.14	0.6	5.1	53	37	4	CLAY	7
E46	Raya-Azebo	1425	39.6574	12.0906	7.5	558	21.8	5.3	36	1.5	0.4	75	3	0.7	0.6	361	88	0.6	270	5.2	0	1	1340	50	2.3	150	0.37	17	408	110	0	0	6.2	39	55	0	SILTY CLAY	4
E47	Jile-Timuga	1406	39.8913	10.2482	7.5	314	16.9	4.8	30	0.8	0.2	102	2.1	0.6	2	418	94	0.5	270	5.7	570	42	840	20	1.8	32	0.78	22	349	64	0	0	2.3	48	50	0	SILTY CLAY	13
E48	Haftay humera	608	36.6269	14.2608	7.5	674	69.8	15	308	1.5	0.3	20	6.3	1.4	0.5	367	79	0	80	2	0	7	500	15	1.1	75	0.41	22	466	111	0.18	0.9	2.7	56	20	20	CLAY	7
E49	Gadisa	1748.25	40.3833	8.70583	5.4	523	34.4	9.3	23	0	0	55	6.2	1.7	0.1	283	75	0	0	4.1	0	1	1510	10	4	268	0.67	27	369	91	0.12	0.5	6	53	35	6	CLAY	12
E50	Gadisa	1781	40.3833	8.71389	6	441	93.7	31	20	0.5	0.2	41	3.1	1	1.7	180	60	0	0	4.2	0	1	1460	50	2.6	172	0.57	18	299	84	0.06	0	4.6	48	22	25	CLAY	12

## Sheet: Striga Measurements
ID	Normalized_Striga_Count_Ave	Normalized_Striga_Count_SE	Seedbank_Ave	Seedbank_SE	log.Seedbank_Ave	log.Seedbank_SE	log.Infestation_Ave	log.Infestation_SE
E01	0	0	0.939336	0.933333	0.693147	0.641854	0	0
E02	0	0	1.91166	1.9	1.09861	1.06471	0	0
E03	118	38.6	25.1036	6.32139	3.27084	1.98787	4.77891	3.67883
E04	170.2	39.5	5.27477	2.67353	1.84583	1.30833	5.14283	3.7013
E05	3.4	1.7	3.29276	1.90526	1.46634	1.06471	1.47018	0.993252
E06	10.1	1.5	10.857	3.13174	2.48491	1.41099	2.40695	0.916291
E07	1.6	0.9	3.43931	3.43333	1.46634	1.4816	0.965081	0.641854
E08	18.4	3.5	11.9484	2.75459	2.56495	1.335	2.96527	1.50408
E09	3.1	1	11.5638	3.16596	2.53897	1.43508	1.40487	0.693147
E10	0	0	4.99794	5	1.79176	1.79176	0	0
E11	55.7	12.4	10.9225	3.45881	2.45674	1.50408	4.03777	2.59525
E12	185.9	81.5	66.5077	18.0267	4.21459	2.94444	5.23057	4.4128
E13	0	0	0	0	0	0	0	0
E14	115	18.5	22.3802	5.27173	3.16407	1.84055	4.75359	2.97041
E15	NA	NA	NA	NA	NA	NA	NA	NA
E16	0	0	0	0	0	0	0	0
E17	13.8	2.3	0	0	0	0	2.69294	1.19392
E18	21.9	5.4	4.63971	3.25081	1.7346	1.45862	3.13114	1.8563
E19	1.8	0.6	0	0	0	0	1.04732	0.470004
E20	0	0	0	0	0	0	0	0
E21	0	0	0	0	0	0	0	0
E22	80	10.2	85.5333	14.05	4.46591	2.70805	4.39476	2.41591
E23	45.1	5.7	8.25876	4.49679	2.23359	1.70475	3.82973	1.90211
E24	68.5	19.2	2.57064	2.56667	1.29928	1.28093	4.24097	3.00568
E25	38.9	10.7	6.5657	2.1	2.0149	1.1314	3.687	2.45959
E26	53.5	6	14.7063	0.491031	2.75154	0.405465	3.9982	1.94591
E27	15.5	5.2	46.0012	19.2268	3.85015	3.00568	2.80184	1.82455
E28	0	0	2.90591	1.51327	1.38629	0.916291	0	0
E29	2.5	1	0.809947	0.8	0.510826	0.587787	1.2311	0.693147
E30	0	0	0	0	0	0	0	0
E31	0	0	2.39633	2.4	1.20397	1.22378	0	0
E32	114.5	30.9	12.1953	4.65224	2.56495	1.72277	4.74905	3.46261
E33	0	0	0	0	0	0	0	0
E34	0	0	1.00404	1	0.693147	0.693147	0	0
E35	29.6	2.9	11.7731	1.16094	2.53897	0.788457	3.421	1.36098
E36	33.9	7.7	23.6488	5.58937	3.21888	1.88707	3.55105	2.16332
E37	28.5	9.3	2.04915	1.02035	1.09861	0.693147	3.38354	2.33214
E38	14.5	6.8	0	0	0	0	2.74245	2.05412
E39	60.2	5.1	6.27204	4.8447	1.99243	1.75786	4.11374	1.80829
E40	6.3	1.5	0	0	0	0	1.98444	0.916291
E41	17.4	4.3	3.78638	0.611919	1.60944	0.470004	2.91235	1.66771
E42	0	0	2.35259	1.32832	1.20397	0.832909	0	0
E43	10.1	1.7	0	0	0	0	2.40919	0.993252
E44	1	0	8.1676	8.16667	2.23359	2.2192	0.693147	0
E45	1	0	0	0	0	0	0.693147	0
E46	2.3	0.8	1.54097	1.53333	0.980829	0.916291	1.20896	0.587787
E47	0	0	0.726289	0.733333	0.510826	0.530628	0	0
E48	NA	NA	NA	NA	NA	NA	NA	NA
E49	7.3	3.2	12.0535	1.71885	2.53897	0.993252	2.12226	1.43508
E50	0.4	0.4	1.39489	1.4	0.847298	0.875469	0.318454	0.336472

## Sheet: Field Infestation
ID	Normalized Striga count with No. of sorghum plant per m2				Ave Striga count	SE
	RI	RII	RIII	RIV
E01	0	0	0	0	0	0
E02	0	0	0	0	0	0
E03	38	215.5	139.2	79.2	117.975	38.6
E04	120	123.4	150.3	287.1	170.2	39.5
E05	0.7	0.5	4.7	7.5	3.35	1.7
E06	9.9	12.4	5.8	12.3	10.1	1.5
E07	1.1	0	4.4	1	1.625	0.9
E08	27.3	15.8	19.9	10.6	18.4	3.5
E09	0.7	5.2	4.4	2	3.075	1
E10	0	0	0	0	0	0
E11	80.2	41.1	72.9	28.6	55.7	12.4
E12	426.4	73.6	145	98.6	185.9	81.5
E13	0	0	0	0	0	0
E14	147.3	131.4	62.5	118.8	115	18.5
E16	0	0	0	0	0	0
E17	14.3	15.9	7.3	17.6	13.775	2.3
E18	19.1	12.2	37.4	18.9	21.9	5.4
E19	0.8	2.8	2.9	0.9	1.85	0.6
E20	0	0	0	0	0	0
E21	0	0	0	0	0	0
E22	97.5	50.7	84.8	87.1	80.025	10.2
E23	41	44.6	60.9	33.7	45.05	5.7
E24	104.5	54.8	20.7	93.9	68.475	19.2
E25	70.2	34.5	27.8	23.2	38.925	10.7
E26	70.2	46.5	43.5	53.8	53.5	6
E27	9.4	29.2	17.4	5.9	15.475	5.2
E28	0	0	0	0	0	0
E29	1.3	1	5.4	2	2.425	1
E30	0	0	0	0	0	0
E31	0	0	0	0	0	0
E32	101.4	86	204.5	66	114.475	30.9
E33	0	0	0	0	0	0
E34	0	0	0	0	0	0
E35	26.7	35.3	23	33.4	29.6	2.9
E36	48.1	29.2	14.1	44	33.85	7.7
E37	30.1	53.9	12.3	17.6	28.475	9.3
E38	34.1	13	6.3	4.7	14.525	6.8
E39	61.3	45.6	68.7	65.1	60.175	5.1
E40	2.3	9.3	6.5	7	6.275	1.5
E41	10	17.3	29.6	12.7	17.4	4.3
E42	0	0	0	0	0	0
E43	9.8	10.9	13.9	5.9	10.125	1.7
E44	1	1	1	1	1	0
E45	1	1	1	1	1	0
E46	4.5	2.1	1.9	0.9	2.35	0.8
E47	0	0	0	0	0	0
E49	3.9	12.4	13.1	0	7.35	3.2
E50	0	0	0	1.5	0.375	0.4

## Sheet: Seedbank
	Striga seeds/150 g of soil
ID	Rep_A	Rep_B	Rep_C	Mean	SE
E01	0	3	0	1	0.9
E02	0	0	6	2	1.9
E03	18	38	20	25.3333	6.3
E04	9	0	7	5.33333	2.7
E05	3	7	0	3.33333	1.9
E06	15	13	5	11	3.1
E07	0	0	10	3.33333	3.4
E08	17	8	11	12	2.8
E09	12	17	6	11.6667	3.2
E10	0	15	0	5	5
E11	12	4	16	10.6667	3.5
E12	90	79	31	66.6667	18
E13	0	0	0	0	0
E14	17	33	18	22.6667	5.3
E16	0	0	0	0	0
E17	0	0	0	0	0
E18	11	3	0	4.66667	3.3
E19	0	0	0	0	0
E20	0	0	0	0	0
E21	0	0	0	0	0
E22	72	100	NA	86	14
E23	17	3	5	8.33333	4.5
E24	0	8	0	2.66667	2.6
E25	NA	4	9	6.5	2.1
E26	16	14	14	14.6667	0.5
E27	13	46	79	46	19.2
E28	5	0	4	3	1.5
E29	0	2	0	0.666667	0.8
E30	0	0	0	0	0
E31	7	0	0	2.33333	2.4
E32	19	3	14	12	4.6
E33	0	0	0	0	0
E34	0	0	3	1	1
E35	14	10	11	11.6667	1.2
E36	19	35	18	24	5.6
E37	3	0	3	2	1
E38	0	0	0	0	0
E39	0	3	16	6.33333	4.8
E40	0	0	0	0	0
E41	5	3	4	4	0.6
E42	2	0	5	2.33333	1.3
E43	0	0	0	0	0
E44	0	0	25	8.33333	8.2
E45	0	0	0	0	0
E46	5	0	0	1.66667	1.5
E47	0	0	2	0.666667	0.7
E49	15	10	10	11.6667	1.7
E50	0	4	0	1.33333	1.4

## Sheet: Land Info
Sample_Code	Date_of_sampling	Region	Zone	Woreda	Kebele	Local_Cultivar_Planted_On_Field_During_Soil_Sample_Collection	Remark
E01	22/01/2010	Amhara	Oromiya	Qewat	Abayatir	melkam	1. NPS and urea were applied per recommended rate; 2. Desmodium and Bracaria push pull technology was used
E02	23/01/2010	Amhara	Semenshoa	Bekewot	Abayatir	wedehakirm
E03	24/01/2010	Amhara	Oromiya	Jilexumuga	Karakore	NA	Diseased Striga plants observed
E04	22/01/2010	Amhara	Oromiya	Jilexumuga	Merewa	mayixe
E05	28/01/2010	Tigray	WestTigray	Haftayhumera		NA
E06	26/01/2010	Tigray	Tembein	Abergele	Yechela	NA
E07	24/01/2010	Amhara	Oromiya	Artumafulsi	Chefadire	mera	Push-pull field
E08	24/01/2010	Amhara	Oromiya	Artumafulsi	Jarakichini	mera
E09	26/01/2010	Tigray	Tembein	Abergele	Yechela	NA
E10	29/01/2010	Tigray	WestTigray	Haftayhumera	Maykedira	wildsorghum	Wild sorghum with no Striga infestation
E11	26/01/2010	Tigray	Tembein	Abergele	TitayHagum	NA
E12	26/01/2010	Amhara	Semenwolo	Kobo	Gobiye	NA
E13	27/01/2010	Tigray	WestTigray	TahtayAdiabo	Qushet	merewa
E14	24/01/2010	Tigray	Rayaazebo	Alamaxa	Alamaxa	jigurte
E15	29/01/2010	Tigray	WestTigray	Haftayhumera	Maykedira	NA	Late planted sorghum with no Striga infestation (Adjacent to eraly planted field E48)
E16	24/01/2010	Amhara	Dese	Wuchale	Chisabalima	Kumera
E17	22/01/2010	Amhara	Oromiya	Jilexumuga	Merewa	NA
E18	29/01/2010	Tigray	WestTigray	Haftayhumera	Maykedira	korokora
E19	22/01/2010	Amhara	Semenshoa	Bekewot	Abayatir	qolmame
E20	26/01/2010	Tigray	Tembein	Abergele	Yechela	NA
E21	24/01/2010	Tigray	Rayaazebo	Alamaxa	Xumuga(waja)	degalit
E22	27/01/2010	Tigray	WestTigray	TahtayAdiabo	Gemhalo	NA
E23	24/01/2010	Amhara	Semenwolo	Kobo		jigurte	Sesame was intercropped with sorghum
E24	22/01/2010	Amhara	Semenshoa	Kewat	Mariye	NA	Teff (Eragrostis tef) was planted on the previous year
E25	26/01/2010	Tigray	WestTigray	TahtayAdiabo	Simret	dagnew
E26	28/01/2010	Tigray	WestTigray	Haftayhumera		NA
E27	24/01/2010	Tigray	Rayaazebo	Alamaxa	Alamaxa	degalit
E28	27/01/2010	Tigray	WestTigray	TahtayAdiabo	Kushet	merewa
E29	29/01/2010	Tigray	WestTigray	Haftayhumera	Maykedira	wedehakirm
E30	24/01/2010	Amhara	Oromiya	Arxumafulsi	Hulatukuye	mera
E31	28/01/2010	Tigray	WestTigray	Haftayhumera		korokora
E32	24/01/2010	Amhara	Dese	Wuchale	Golbo	NA
E33	24/01/2010	Amhara	Semenwolo	Rayaazebo	kebele08	Abola	The local cultivar is also called degalit in other places
E34	29/01/2010	Tigray	WestTigray	Haftayhumera	Maykedira	korokora
E35	29/01/2010	Tigray	WestTigray	Haftayhumera	Maykedira	NA
E36	24/01/2010	Tigray	Rayaazebo	Alamaxa	Alamaxa	degalit
E37	22/01/2010	Amhara	Semenshoa	Bekewot	Debrinajegol	NA
E38	22/01/2010	Amhara	Oromiya	Jilexumuga	Merewa	NA
E39	28/01/2010	Tigray	WestTigray	Haftayhumera		NA
E40	24/01/2010	Amhara	Oromiya	Xumakarsi	Jarakichini	merewa
E41	24/01/2010	Amhara	Dese	Wuchale	Golbo	NA
E42	29/01/2010	Tigray	WestTigray	Haftayhumera	Tirkaye	wildsorghum	Wild sorghum infested with Striga
E43	24/01/2010	Amhara	Dese	Wuchale	Golbo	kolobo
E44	29/01/2010	Tigray	WestTigray	Haftayhumera	Tirkaye	NA	Digitaria spp. and Oplismenus spp infested with Striga
E45	29/01/2010	Tigray	WestTigray	Haftayhumera	Maykedira	wildsorghum	Wild sorghum infested with Striga
E46	24/01/2010	Amhara	Semenwolo	Rayaazebo	kebele07	abola and jigurte	The local cultivar is also called degalit in other places
E47	22/01/2010	Amhara	Oromiya	Jilexumuga	Merewa	NA
E48	29/01/2010	Tigray	WestTigray	Haftayhumera	Maykedira	NA	Early planted sorghum with Striga infestation
Key: NA= Farmer/informer not available during sample collection;
Note: In most cases farmers do not apply cemmercial fertilizers (urea and DAP) and pesticides for Striga control; however, when fertilizers are applied it is below the recommended rate. Farmers usually apply compost to their field particularly arround homsted areas.

## Sheet: PCA Summary
Physico-chemical PCA	PC1	PC2	PC3	PC4	PC5	PC6	PC7	PC8	PC9	PC10	PC11	PC12	PC13	PC14	PC15	PC16	PC17	PC18	PC19	PC20	PC21	PC22	PC23	PC24	PC25	PC26	PC27	PC28	PC29	PC30
Standard deviation	2.592	2.394	2.0598	1.49507	1.45927	1.29315	1.18004	1.01355	0.94003	0.86638	0.81094	0.71921	0.66106	0.62636	0.55809	0.44655	0.428	0.33601	0.30942	0.29334	0.25736	0.23598	0.1973	0.16072	0.13696	0.08848	0.07328	0.05198	0.03178	0.007012
Proportion of Variance	0.224	0.191	0.1414	0.07451	0.07098	0.05574	0.04642	0.03424	0.02946	0.02502	0.02192	0.01724	0.01457	0.01308	0.01038	0.00665	0.0061	0.00376	0.00319	0.00287	0.00221	0.00186	0.0013	0.00086	0.00063	0.00026	0.00018	9e-05	3e-05	0
Cumulative Proportion	0.224	0.415	0.5565	0.63096	0.70195	0.75769	0.8041	0.83835	0.8678	0.89282	0.91474	0.93199	0.94655	0.95963	0.97001	0.97666	0.9828	0.98653	0.98972	0.99259	0.9948	0.99665	0.998	0.99881	0.99943	0.9997	0.99987	0.99996	1	1
																												0.99996 1.00000 1.000000

## Sheet: PCA Loadings Physico-chemical
	PC1	PC2	PC3	PC4	PC5	PC6	PC7	PC8	PC9	PC10	PC11	PC12	PC13	PC14	PC15	PC16	PC17	PC18	PC19	PC20	PC21	PC22	PC23	PC24	PC25	PC26	PC27	PC28	PC29	PC30
K_total	0.157864	9.73109e-05	0.202573	0.300939	-0.0756978	0.328066	-0.336093	-0.0435234	0.132311	0.244784	-0.130504	0.144527	-0.102847	-0.0248632	-0.122063	-0.106904	0.004719	0.119759	0.00701941	-0.149111	-0.232877	-0.0973861	0.00459674	-0.118095	-0.197511	0.0131486	-0.52486	0.182169	0.0148917	-0.00084854
K	-0.00798516	-0.15626	0.151458	0.294927	-0.137354	0.445225	-0.281772	-0.143332	0.0761335	0.226318	-0.0086043	0.0383917	0.0805941	-0.00347961	0.0239821	0.0761577	0.139931	-0.071039	0.1159	0.241105	0.146456	0.171184	0.0137969	0.189412	0.0726049	-0.0456295	0.511284	-0.158035	-0.0191447	-0.00111205
N.delivery	-0.260776	0.0906214	0.0372835	0.264522	0.222528	-0.180552	0.0362553	0.214854	0.153157	0.107364	-0.306542	-0.00606049	0.0269407	0.0486383	-0.130374	0.167613	0.0459775	-0.373983	0.0457186	-0.165859	-0.0538276	0.112798	-0.113248	0.151762	0.00557156	0.0324283	-0.0227804	0.0294359	-0.561778	-0.0673726
S.delivery	-0.0568822	0.292004	-0.141591	0.250033	0.105673	0.101758	0.048822	-0.110517	-0.336298	-0.144059	0.0626179	-0.0901181	-0.0744844	0.319375	0.199638	0.0990091	0.0158686	0.0146708	-0.120616	0.224002	-0.381628	0.43796	0.237923	0.0557043	-0.13186	-0.0367855	-0.0886915	0.0227608	0.0147057	0.00483533
S_total	-0.103384	0.316763	-0.00147745	0.214929	0.0622744	0.184809	-0.0753034	-0.152927	-0.200221	-0.217501	0.149314	-0.0273823	-0.102657	0.222477	0.0291108	0.155553	-0.0310357	-0.207351	0.0998505	-0.21049	0.483993	-0.446013	0.12679	-0.0638018	-0.129379	0.106765	-0.0166057	0.0030101	0.0122788	-0.00623089
Sand	0.0198302	-0.270855	-0.160194	0.192674	-0.193989	-0.208037	-0.170889	-0.00616213	0.143271	-0.34411	0.216862	0.175264	-0.086806	-0.0261547	-0.272673	0.185776	0.05399	-0.114813	0.0162879	-0.00254051	-0.0154406	0.141981	0.140644	-0.128278	-0.0353609	-0.0373696	-0.0192798	0.00827122	0.0872958	-0.579508
Mg_total	0.214696	-0.157147	0.208017	0.188881	-0.0166067	-0.0572547	0.368909	0.0376835	-0.134644	-0.0735947	-0.136304	0.118633	-0.138985	0.103766	-0.175563	-0.123711	-0.00435469	0.252913	0.194019	-0.232678	-0.19392	-0.0978806	0.247768	0.129369	-0.142789	0.397075	0.255005	-0.225036	-0.0435919	-0.00912812
Mg	0.0278529	-0.256154	0.184727	0.187341	-0.0375379	0.0596203	0.489247	-0.03803	-0.152209	-0.0823556	0.00380835	0.0386916	0.0362629	0.129708	-0.0899337	-0.0605538	0.141311	-0.0513403	0.21329	0.123611	0.127603	-0.0521372	-0.142009	0.158063	-0.0144192	-0.553124	-0.16712	0.270576	0.0479967	0.0115744
Clay	0.223693	0.202692	0.146073	0.169759	-0.00019234	-0.194392	-0.159183	0.182451	-0.211948	-0.0245367	-0.178967	-0.116845	0.261178	0.0264404	0.263625	-0.175807	0.0806109	0.195993	-0.0973447	0.140976	0.083649	-0.163319	-0.287033	0.210424	0.00992201	0.0711091	0.014821	0.032795	0.0448173	-0.508649
K_avail	-0.275193	0.0723339	0.119957	0.164093	-0.0164571	-0.240873	-0.0998464	-0.285644	-0.0602394	-0.0327009	-0.00649381	-0.101447	-0.175664	-0.259369	-0.134653	-0.505276	-0.333566	-0.198213	0.142877	0.334375	-0.0927796	-0.123351	0.125322	0.0749988	0.0899694	0.0387166	0.0156623	0.0575444	0.0130689	0.00453381
Carbonated_lime	-0.0107181	0.25023	-0.0319218	0.149279	-0.429975	-0.0575182	0.223826	-0.0759232	0.296577	0.103375	0.0881176	-0.126574	0.0368138	0.0163729	0.148395	0.0523715	-0.0485892	0.0285803	0.0915956	-0.033819	-0.0314399	-0.0559897	0.0358617	0.100016	0.172504	-0.161755	-0.284627	-0.593881	-0.029915	-0.0495245
N	-0.236225	0.154053	0.23479	0.133582	0.160715	-0.0949555	-0.0434511	0.285299	0.126622	-0.0288734	-0.194664	-0.0506609	0.0598162	0.0677335	-0.0895725	0.122161	-0.0344913	-0.0772871	0.220038	-0.118099	-0.0599958	0.133595	-0.0513778	-0.0956165	0.0918792	-0.0228044	0.0567737	-0.0619753	0.717913	0.0821267
C_inorganic	-0.00507739	0.24285	-0.0225817	0.131278	-0.449213	-0.0874982	0.228372	-0.0916564	0.265651	0.104232	0.0694044	-0.121678	-0.00198119	-0.0274538	0.157782	0.0873699	-0.0883474	0.0311203	0.0557183	-0.10818	-0.0694905	0.0589573	-0.12801	-0.137512	-0.166121	0.148748	0.29703	0.55997	0.0139191	0.00394939
Microbial_activity	0.0881852	-0.0667916	0.174153	0.119542	0.28576	-0.248414	-0.0598917	0.128367	-0.00647088	0.372791	0.663362	-0.222333	-0.254938	-0.0453788	0.111184	0.0700824	0.1945	0.00899389	0.12709	-0.0426951	-0.0738532	-0.0416438	-0.0175238	0.0567919	-0.00735597	0.00818548	0.00332029	0.0108594	-0.00523463	-0.0017028
Na_total	0.282101	0.110473	-0.00224287	0.0968103	0.276406	0.00536268	0.0369755	-0.308979	0.260853	-0.153462	-0.0531935	-0.0975788	0.0657518	-0.0751877	0.0158782	-0.0644576	0.149149	0.116166	0.0503136	-0.179597	0.175882	0.213068	0.240986	0.125906	0.556418	0.0998296	-0.103182	0.23715	0.00133968	-0.00179091
Na	0.184501	0.0315428	-0.0607892	0.0949829	0.422439	0.0782128	0.0971955	-0.276842	0.420154	-0.235177	0.0620083	-0.164091	0.211	0.0212174	-0.0713099	-0.0666472	-0.0142594	-0.0236777	-0.00821568	0.138441	-0.1829	-0.137799	-0.280188	-0.168102	-0.363099	-0.0601587	0.127239	-0.183345	0.000588598	0.00359246
S_avail	-0.246428	0.0859175	0.139469	0.0793278	0.126736	-0.0270458	0.0884062	-0.0348558	0.0863598	0.0830451	0.369283	0.613262	0.448126	0.10057	0.0234393	-0.0554954	-0.2457	0.128709	-0.183194	-0.0472707	-0.028497	-0.0163924	0.0325876	0.120927	0.0721241	0.0401253	0.00492063	0.049768	-0.00927299	-0.00725118
Ca_avail	0.0212766	0.313868	-0.0248209	0.0532119	0.0102308	0.155025	0.157608	0.0327636	-0.288093	-0.0558275	0.0918145	0.0881947	0.19879	-0.73828	-0.199397	0.185898	0.228308	-0.0147516	0.123427	0.0195529	-0.0824859	0.03756	-0.0229541	-0.0432766	-0.0595366	0.0371275	-0.0310246	-0.0418825	-0.00954035	-0.0041816
Clay_humus	0.26993	0.248679	0.127566	0.0462143	-0.00713642	-0.0986268	-0.0492956	0.0778312	-0.00302161	0.042955	-0.0508785	0.0682068	-0.125606	-0.0812169	-0.0959816	-0.146813	-0.0118679	-0.144878	-0.450838	-0.266012	-0.0742089	-0.0765687	0.252818	-0.0573508	-0.0157334	-0.529635	0.331527	-0.0374118	0.0144421	0.0196133
P_avail	-0.258022	-0.0595229	0.217261	0.011807	0.0108947	-0.21684	-0.0700124	-0.418885	-0.106962	0.0072341	-0.0712229	-0.0705766	-0.101844	-0.128896	-0.0109516	0.0295964	0.015016	0.312186	-0.160474	-0.30458	0.295649	0.370193	-0.200386	0.0554364	-0.305452	-0.0836667	-0.0412244	-0.139992	0.00454569	0.0015126
Mg_avail	0.258478	-0.0846241	0.189442	-0.0412689	0.124613	-0.181997	0.00370443	-0.11582	0.0411322	-0.00774205	-0.200894	0.352068	-0.12678	-0.204895	0.568096	0.283385	-0.205936	-0.189736	0.216544	0.132473	0.0496775	0.0233947	0.140877	-0.0925181	-0.137437	-0.0559813	-0.0437936	-0.0313636	-0.00215119	-0.000414386
Na_avail	0.273995	0.0131364	0.0327401	-0.0739602	-0.0255283	-0.249926	-0.0276161	-0.203441	-0.173944	0.395275	-0.0721995	-0.196673	0.405861	0.172413	-0.389316	0.275446	-0.222945	-0.0609852	0.067132	0.146092	0.104969	0.022295	0.220965	-0.10326	-0.0775764	0.0066438	-0.0602328	0.0179402	0.0193589	-0.00195123
P_total	-0.264324	-0.0480177	0.23392	-0.0750768	-0.0519039	-0.158462	-0.0438638	-0.354114	-0.0364023	-0.0208969	-0.142076	0.0302694	0.00220106	0.0801867	0.0300115	0.311186	0.425078	0.0870338	-0.154935	0.0970562	-0.353109	-0.405564	0.0255954	-0.120801	0.23181	-0.000713857	0.0630566	0.0383543	-0.00465819	4.37366e-05
Ca_total	0.170153	0.29562	0.116278	-0.100147	-0.0483806	-0.101118	0.10901	-0.0785599	-0.0102122	0.125099	0.011524	0.361182	-0.227125	0.225413	-0.176838	-0.227064	0.321543	-0.179087	0.0100769	0.231284	0.179137	0.219562	-0.269263	-0.329809	0.0737446	0.172109	-0.0204467	-0.108076	-0.0112615	-0.00237233
C	-0.0678171	0.14016	0.38631	-0.135311	-0.0217918	0.0687159	-0.15413	0.196347	0.00225892	-0.258413	0.0940676	-0.115378	0.0660726	0.0792836	-0.0280491	-0.00480828	-0.142423	0.346112	0.323142	0.0571499	-0.00251664	0.0993037	0.091221	-0.405533	0.104558	-0.209471	0.0800257	-0.00110728	-0.384315	-0.0312743
C.S_ratio	-0.0452105	-0.145011	0.364725	-0.182516	-0.159275	0.0464545	0.019154	0.0228494	0.0355954	-0.131353	0.10429	-0.192528	0.367454	0.00253676	0.189421	-0.27014	0.286689	-0.430951	-0.0857484	-0.127802	-0.00613861	0.136443	0.266477	-0.0377632	-0.207882	0.172548	-0.126066	-0.0128934	0.00885665	-0.00404612
organic	-0.0096782	0.166769	0.3439	-0.210541	0.0167255	0.1154	0.123711	0.154761	0.297534	-0.101736	0.0104104	-0.06558	-0.249133	-0.0447375	-0.205056	0.249254	-0.056209	0.0909965	-0.286507	0.382714	0.156915	-0.013271	0.153051	0.364775	-0.165686	0.115905	-0.103428	0.0839354	0.0248919	-0.067741
C.N_ratio	0.237528	0.0428434	0.247154	-0.225419	-0.118496	0.114627	-0.123359	-0.176744	-0.171247	-0.206371	0.156567	-0.0126713	-0.0683554	0.079247	-0.10951	0.15818	-0.289487	-0.284215	0.0625016	-0.233435	-0.287542	0.0680864	-0.424449	0.284589	0.195433	0.0417329	0.0111451	-0.012247	-0.00128489	0.000568116
Silt	-0.194322	0.0562768	0.000879633	-0.309665	0.209213	0.343861	0.258771	-0.15196	-0.0139532	0.33985	-0.0678564	-0.0591814	-0.116932	0.00562248	0.052374	-0.0698888	-0.110767	-0.0584255	0.0843175	-0.149901	-0.0780155	0.0105319	0.0830964	-0.108578	0.032819	-0.0558668	0.0530449	0.00185173	0.0590982	-0.620742
Ca	-0.0217811	0.258834	-0.186439	-0.336437	-0.0274561	-0.138832	-0.252172	-0.0795505	0.126106	0.00287053	-0.0227317	0.182699	0.0378155	0.116413	-0.0610949	-0.111813	0.272038	0.0746719	0.458013	-0.0742566	-0.091191	-0.0332765	0.142631	0.411498	-0.27746	-0.186178	0.0536464	0.0707851	0.0102456	0.00165901
